# Supplementary material for: Weighted gene co-expression network analysis of expression data of monozygotic twins identifies specific modules and hub genes related to BMI
Source: BMC Genomics. 2017 Nov 13;18:872. doi: 10.1186/s12864-017-4257-6 (PMC5683603; doi:10.1186/s12864-017-4257-6)
Supplement: Supplementary file 2 — The summary of differentially expressed genes with a trend of up-regulation in BMI-discordant monozygotic twin pairs and the corresponding functional annotation results (XLSX 23 kb) [file 12864_2017_4257_MOESM2_ESM.xlsx]

## Sheet: Sheet1
Additional file 2: Table S2. The summary of differentially expressed genes with a trend of up-regulation in BMI-discordant monozygotic twin pairs and the coresponding functional annotation results
Gene ID	Gene symbol	Official full name	Number of twins	COG_class	COG_class_annotation	GO_annotation	KEGG_annotation	KOG_class	KOG_class_annotation	Pfam_annotation	Swissprot_annotation	nr_annotation
ENSG00000073756	PTGS2	prostaglandin-endoperoxide synthase 2	4	--	--	Cellular Component: photoreceptor outer segment (GO:0001750);; Molecular Function: peroxidase activity (GO:0004601);; Molecular Function: prostaglandin-endoperoxide synthase activity (GO:0004666);; Cellular Component: nucleus (GO:0005634);; Cellular Component: endoplasmic reticulum membrane (GO:0005789);; Biological Process: xenobiotic metabolic process (GO:0006805);; Biological Process: response…	K11987|0|hsa:5743|PTGS2, COX-2, COX2, GRIPGHS, PGG/HS, PGHS-2, PHS-2, hCox-2; prostaglandin-endoperoxide synthase 2 (prostaglandin G/H synthase and cyclooxygenase) (EC:1.14.99.1); K11987 prostaglandin-endoperoxide synthase 2 [EC:1.14.99.1] (A)	[R]	General function prediction only	Animal haem peroxidase	Prostaglandin G/H synthase 2 (Precursor) GN=PTGS2 OS=Homo sapiens (Human) PE=1 SV=2	prostaglandin G/H synthase 2 precursor [Homo sapiens]
ENSG00000105835	NAMPT	nicotinamide phosphoribosyltransferase	4	[H]	Coenzyme transport and metabolism	Molecular Function: nicotinate-nucleotide diphosphorylase (carboxylating) activity (GO:0004514);; Molecular Function: nicotinate phosphoribosyltransferase activity (GO:0004516);; Molecular Function: cytokine activity (GO:0005125);; Cellular Component: cytosol (GO:0005829);; Biological Process: nicotinamide metabolic process (GO:0006769);; Biological Process: cell-cell signaling (GO:0007267);; Bio…	K03462|0|hsa:10135|NAMPT, 1110035O14Rik, PBEF, PBEF1, VF, VISFATIN; nicotinamide phosphoribosyltransferase (EC:2.4.2.12); K03462 nicotinamide phosphoribosyltransferase [EC:2.4.2.12] (A)	--	--	Nicotinate phosphoribosyltransferase (NAPRTase) family	Nicotinamide phosphoribosyltransferase GN=NAMPT OS=Homo sapiens (Human) PE=1 SV=1	nicotinamide phosphoribosyltransferase precursor [Homo sapiens]
ENSG00000137267	TUBB2A	tubulin beta 2A class IIa	4	[Z]	Cytoskeleton	Biological Process: G2/M transition of mitotic cell cycle (GO:0000086);; Molecular Function: GTPase activity (GO:0003924);; Molecular Function: structural constituent of cytoskeleton (GO:0005200);; Molecular Function: GTP binding (GO:0005525);; Cellular Component: nuclear envelope lumen (GO:0005641);; Cellular Component: cytosol (GO:0005829);; Cellular Component: microtubule (GO:0005874);; Cellul…	K07375|0|rno:498736|Tubb2a; tubulin, beta 2A class IIa; K07375 tubulin beta (A)	[Z]	Cytoskeleton	Tubulin/FtsZ family, GTPase domain;; Tubulin C-terminal domain;; Misato Segment II tubulin-like domain	Tubulin beta-2A chain GN=TUBB2A OS=Homo sapiens (Human) PE=1 SV=1	tubulin beta-2A chain [Homo sapiens]
ENSG00000004939	SLC4A1	solute carrier family 4 member 1 (Diego blood group)	3	--	--	Molecular Function: actin binding (GO:0003779);; Molecular Function: inorganic anion exchanger activity (GO:0005452);; Cellular Component: integral component of plasma membrane (GO:0005887);; Biological Process: chloride transport (GO:0006821);; Biological Process: cellular ion homeostasis (GO:0006873);; Molecular Function: protein C-terminus binding (GO:0008022);; Molecular Function: chloride tr…	K06573|0|hsa:6521|SLC4A1, AE1, BND3, CD233, DI, EMPB3, EPB3, FR, RTA1A, SW, WD, WD1, WR; solute carrier family 4 (anion exchanger), member 1 (Diego blood group); K06573 solute carrier family 4 (anion exchanger), member 1 (A)	[P]	Inorganic ion transport and metabolism	HCO3- transporter family;; Band 3 cytoplasmic domain	Band 3 anion transport protein GN=SLC4A1 OS=Homo sapiens (Human) PE=1 SV=3	band 3 anion transport protein [Homo sapiens]
ENSG00000008441	NFIX	nuclear factor I X	3	--	--	Biological Process: negative regulation of transcription from RNA polymerase II promoter (GO:0000122);; Molecular Function: DNA binding (GO:0003677);; Molecular Function: RNA polymerase II distal enhancer sequence-specific DNA binding transcription factor activity (GO:0003705);; Cellular Component: nucleus (GO:0005634);; Biological Process: DNA replication (GO:0006260);; Biological Process: cereb…	K09171|0|umr:103682141|NFIX; nuclear factor I/X (CCAAT-binding transcription factor); K09171 nuclear factor I/X (A)	[K]	Transcription	CTF/NF-I family transcription modulation region;; Nuclear factor I protein pre-N-terminus;; MH1 domain	Nuclear factor 1 X-type GN=NFIX OS=Homo sapiens (Human) PE=1 SV=2	nuclear factor 1 X-type isoform 1 [Homo sapiens]
ENSG00000029534	ANK1	ankyrin 1	3	[R]	General function prediction only	Molecular Function: structural constituent of cytoskeleton (GO:0005200);; Cellular Component: cytosol (GO:0005829);; Biological Process: porphyrin-containing compound biosynthetic process (GO:0006779);; Biological Process: exocytosis (GO:0006887);; Biological Process: ER to Golgi vesicle-mediated transport (GO:0006888);; Biological Process: cytoskeleton organization (GO:0007010);; Biological Proc…	K10380|0|hsa:286|ANK1, ANK, SPH1, SPH2; ankyrin 1, erythrocytic; K10380 ankyrin (A)	[M]	Cell wall/membrane/envelope biogenesis	Ankyrin repeat;; Ankyrin repeats (3 copies);; Ankyrin repeats (many copies);; Ankyrin repeat;; Ankyrin repeats (many copies);; ZU5 domain;; Death domain	Ankyrin-1 GN=ANK1 OS=Homo sapiens (Human) PE=1 SV=3	hypothetical protein EGM_17270 [Macaca fascicularis]
ENSG00000047597	XK	X-linked Kx blood group	3	--	--	Molecular Function: transporter activity (GO:0005215);; Molecular Function: protein binding (GO:0005515);; Biological Process: amino acid transport (GO:0006865);; Cellular Component: integral component of membrane (GO:0016021);;	--	--	--	XK-related protein	Membrane transport protein XK GN=XK OS=Homo sapiens (Human) PE=1 SV=5	membrane transport protein XK precursor [Homo sapiens]
ENSG00000070182	SPTB	spectrin beta, erythrocytic	3	[Z]	Cytoskeleton	Molecular Function: structural constituent of cytoskeleton (GO:0005200);; Molecular Function: phospholipid binding (GO:0005543);; Cellular Component: cytosol (GO:0005829);; Biological Process: porphyrin-containing compound biosynthetic process (GO:0006779);; Biological Process: plasma membrane organization (GO:0007009);; Biological Process: axon guidance (GO:0007411);; Cellular Component: spectri…	K06115|0|pps:100990986|SPTB; spectrin, beta, erythrocytic; K06115 spectrin beta (A)	[Z]	Cytoskeleton	Spectrin repeat;; Calponin homology (CH) domain;; Pleckstrin homology domain;; CAMSAP CH domain;; PH domain	Spectrin beta chain, erythrocytic GN=SPTB OS=Homo sapiens (Human) PE=1 SV=5	spectrin, beta, erythrocytic (includes spherocytosis, clinical type I) variant [Homo sapiens]
ENSG00000100558	PLEK2	pleckstrin 2	3	--	--	Biological Process: hematopoietic progenitor cell differentiation (GO:0002244);; Biological Process: platelet degranulation (GO:0002576);; Molecular Function: protein kinase C binding (GO:0005080);; Cellular Component: cytoplasm (GO:0005737);; Cellular Component: cytoskeleton (GO:0005856);; Biological Process: integrin-mediated signaling pathway (GO:0007229);; Biological Process: negative regulat…	--	--	--	PH domain;; Pleckstrin homology domain;; Domain found in Dishevelled, Egl-10, and Pleckstrin (DEP);; Pleckstrin homology domain;; PH domain	Pleckstrin-2 GN=PLEK2 OS=Homo sapiens (Human) PE=1 SV=1	pleckstrin-2 [Homo sapiens]
ENSG00000102109	PCSK1N	proprotein convertase subtilisin/kexin type 1 inhibitor	3	--	--	--	--	--	--	ProSAAS precursor	Big LEN (Precursor) GN=PCSK1N OS=Homo sapiens (Human) PE=1 SV=1	proSAAS preproprotein [Homo sapiens]
ENSG00000104892	KLC3	kinesin light chain 3	3	[R]	General function prediction only	Molecular Function: microtubule motor activity (GO:0003777);; Cellular Component: cytoplasm (GO:0005737);; Cellular Component: kinesin complex (GO:0005871);; Cellular Component: microtubule (GO:0005874);; Molecular Function: microtubule binding (GO:0008017);; Biological Process: axon cargo transport (GO:0008088);; Molecular Function: kinesin binding (GO:0019894);; Cellular Component: ciliary root…	K10407|0|hsa:147700|KLC3, KLC2, KLC2L, KLCt, KNS2B; kinesin light chain 3; K10407 kinesin light chain (A)	[Z]	Cytoskeleton	Rabaptin-like protein;; Tetratricopeptide repeat;; Tetratricopeptide repeat;; Tetratricopeptide repeat;; Tetratricopeptide repeat;; TPR repeat;; Tetratricopeptide repeat;; Tetratricopeptide repeat;; Tetratricopeptide repeat;; Anaphase-promoting complex, cyclosome, subunit 3;; Tetratricopeptide repeat;; Tetratricopeptide repeat;; Tetratricopeptide repeat;; Soluble NSF attachment protein, SNAP	Kinesin light chain 3 GN=KLC3 OS=Homo sapiens (Human) PE=1 SV=2	kinesin light chain 3 [Homo sapiens]
ENSG00000119922	IFIT2	interferon induced protein with tetratricopeptide repeats 2	3	--	--	Molecular Function: RNA binding (GO:0003723);; Molecular Function: protein binding (GO:0005515);; Cellular Component: endoplasmic reticulum (GO:0005783);; Cellular Component: cytosol (GO:0005829);; Biological Process: apoptotic mitochondrial changes (GO:0008637);; Biological Process: negative regulation of protein binding (GO:0032091);; Biological Process: cellular response to interferon-alpha (G…	--	[R]	General function prediction only	TPR repeat;; Tetratricopeptide repeat;; Tetratricopeptide repeat;; Tetratricopeptide repeat;; Tetratricopeptide repeat;; Tetratricopeptide repeat;; Tetratricopeptide repeat;; Tetratricopeptide repeat;; Tetratricopeptide repeat	Interferon-induced protein with tetratricopeptide repeats 2 GN=IFIT2 OS=Homo sapiens (Human) PE=1 SV=1	interferon-induced protein with tetratricopeptide repeats 2 [Homo sapiens]
ENSG00000130300	PLVAP	plasmalemma vesicle associated protein	3	--	--	Cellular Component: caveola (GO:0005901);; Cellular Component: integral component of membrane (GO:0016021);; Molecular Function: protein homodimerization activity (GO:0042803);; Cellular Component: perinuclear region of cytoplasm (GO:0048471);;	K17309|0|hsa:83483|PLVAP, FELS, PV-1, PV1, gp68; plasmalemma vesicle associated protein; K17309 plasmalemma vesicle-associated protein (A)	--	--	PV-1 protein (PLVAP)	Plasmalemma vesicle-associated protein GN=PLVAP OS=Homo sapiens (Human) PE=2 SV=1	plasmalemma vesicle-associated protein [Homo sapiens]
ENSG00000136842	TMOD1	tropomodulin 1	3	--	--	Molecular Function: actin binding (GO:0003779);; Molecular Function: tropomyosin binding (GO:0005523);; Cellular Component: cytosol (GO:0005829);; Cellular Component: COP9 signalosome (GO:0008180);; Biological Process: adult locomotory behavior (GO:0008344);; Cellular Component: membrane (GO:0016020);; Cellular Component: myofibril (GO:0030016);; Biological Process: muscle filament sliding (GO:00…	K10370|0|hsa:7111|TMOD1, D9S57E, ETMOD, TMOD; tropomodulin 1; K10370 tropomodulin (A)	[Z]	Cytoskeleton	Tropomodulin	Tropomodulin-1 GN=TMOD1 OS=Homo sapiens (Human) PE=1 SV=1	tropomodulin 1, isoform CRA_a [Homo sapiens]
ENSG00000138646	HERC5	HECT and RLD domain containing E3 ubiquitin protein ligase 5	3	--	--	Biological Process: regulation of cyclin-dependent protein serine/threonine kinase activity (GO:0000079);; Molecular Function: ubiquitin-protein ligase activity (GO:0004842);; Molecular Function: protein binding (GO:0005515);; Cellular Component: nucleus (GO:0005634);; Cellular Component: cytosol (GO:0005829);; Biological Process: cytokine-mediated signaling pathway (GO:0019221);; Biological Proc…	--	[O]	Posttranslational modification, protein turnover, chaperones	HECT-domain (ubiquitin-transferase);; Regulator of chromosome condensation (RCC1) repeat;; Regulator of chromosome condensation (RCC1) repeat	E3 ISG15--protein ligase HERC5 GN=HERC5 OS=Homo sapiens (Human) PE=1 SV=2	E3 ISG15--protein ligase HERC5 [Homo sapiens]
ENSG00000143416	SELENBP1	selenium binding protein 1	3	--	--	Molecular Function: protein binding (GO:0005515);; Cellular Component: nucleolus (GO:0005730);; Cellular Component: cytosol (GO:0005829);; Molecular Function: selenium binding (GO:0008430);; Biological Process: protein transport (GO:0015031);; Cellular Component: membrane (GO:0016020);;	K17285|0|ggo:101126573|selenium-binding protein 1-like isoform 1; K17285 selenium-binding protein 1 (A)	[P]	Inorganic ion transport and metabolism	56kDa selenium binding protein (SBP56);; Lactonase, 7-bladed beta-propeller	Selenium-binding protein 1 GN=SELENBP1 OS=Homo sapiens (Human) PE=1 SV=2	selenium-binding protein 1 isoform 3 [Homo sapiens]
ENSG00000145335	SNCA	synuclein alpha	3	--	--	Molecular Function: magnesium ion binding (GO:0000287);; Biological Process: microglial cell activation (GO:0001774);; Biological Process: positive regulation of receptor recycling (GO:0001921);; Biological Process: negative regulation of protein phosphorylation (GO:0001933);; Biological Process: positive regulation of neurotransmitter secretion (GO:0001956);; Molecular Function: copper ion bindi…	K04528|4.6541e-67|ptr:461375|SNCA; synuclein, alpha (non A4 component of amyloid precursor); K04528 synuclein, alpha (non A4 component of amyloid precursor) (A)	--	--	Synuclein	Alpha-synuclein GN=SNCA OS=Homo sapiens (Human) PE=1 SV=1	alpha-synuclein isoform NACP140 [Homo sapiens]
ENSG00000158578	ALAS2	5'-aminolevulinate synthase 2	3	[H]	Coenzyme transport and metabolism	--	K00643|0|hsa:212|ALAS2, ALAS-E, ALASE, ANH1, ASB, XLDPP, XLEPP, XLSA; 5'-aminolevulinate synthase 2 (EC:2.3.1.37); K00643 5-aminolevulinate synthase [EC:2.3.1.37] (A)	[H]	Coenzyme transport and metabolism	Aminotransferase class I and II;; 5-aminolevulinate synthase presequence;; Aminotransferase class-V;; Cys/Met metabolism PLP-dependent enzyme	5-aminolevulinate synthase, erythroid-specific, mitochondrial (Precursor) GN=ALAS2 OS=Homo sapiens (Human) PE=1 SV=2	5-aminolevulinate synthase, erythroid-specific, mitochondrial isoform a precursor [Homo sapiens]
ENSG00000162722	TRIM58	tripartite motif containing 58	3	--	--	Molecular Function: G-protein coupled receptor activity (GO:0004930);; Biological Process: G-protein coupled receptor signaling pathway (GO:0007186);; Cellular Component: integral component of membrane (GO:0016021);;	K12027|0|hsa:25893|TRIM58, BIA2; tripartite motif containing 58; K12027 tripartite motif-containing protein 58 (A)	[O]	Posttranslational modification, protein turnover, chaperones	SPRY domain;; SPRY-associated domain;; zinc finger of C3HC4-type, RING;; Ring finger domain;; Zinc finger, C3HC4 type (RING finger);; Zinc finger, C3HC4 type (RING finger);; B-box zinc finger	E3 ubiquitin-protein ligase TRIM58 GN=TRIM58 OS=Homo sapiens (Human) PE=2 SV=2	E3 ubiquitin-protein ligase TRIM58 [Homo sapiens]
ENSG00000163823	CCR1	C-C motif chemokine receptor 1	3	--	--	Biological Process: dendritic cell chemotaxis (GO:0002407);; Molecular Function: phosphatidylinositol phospholipase C activity (GO:0004435);; Cellular Component: integral component of plasma membrane (GO:0005887);; Biological Process: exocytosis (GO:0006887);; Biological Process: inflammatory response (GO:0006954);; Biological Process: immune response (GO:0006955);; Biological Process: cell adhes…	K04176|0|ggo:101150910|CCR1; c-C chemokine receptor type 1; K04176 C-C chemokine receptor type 1 (A)	[R]	General function prediction only	7 transmembrane receptor (rhodopsin family);; Serpentine type 7TM GPCR chemoreceptor Srsx	C-C chemokine receptor type 1 GN=CCR1 OS=Homo sapiens (Human) PE=1 SV=1	PREDICTED: c-C chemokine receptor type 1 [Gorilla gorilla gorilla]
ENSG00000171552	BCL2L1	BCL2 like 1	3	--	--	Biological Process: cytokinesis (GO:0000910);; Biological Process: ovarian follicle development (GO:0001541);; Biological Process: in utero embryonic development (GO:0001701);; Cellular Component: mitochondrial outer membrane (GO:0005741);; Cellular Component: centrosome (GO:0005813);; Cellular Component: cytosol (GO:0005829);; Biological Process: mitotic cell cycle checkpoint (GO:0007093);; Biol…	K04570|4.90704e-172|ptr:458156|BCL2L1; BCL2-like 1; K04570 BCL2-like 1 (apoptosis regulator Bcl-X) (A)	[T]	Signal transduction mechanisms	Apoptosis regulator proteins, Bcl-2 family;; Bcl-2 homology region 4	Bcl-2-like protein 1 GN=BCL2L1 OS=Homo sapiens (Human) PE=1 SV=1	bcl-2-like protein 1 isoform 1 [Homo sapiens]
ENSG00000172270	BSG	basigin (Ok blood group)	3	--	--	Cellular Component: Golgi membrane (GO:0000139);; Cellular Component: acrosomal membrane (GO:0002080);; Molecular Function: protein binding (GO:0005515);; Molecular Function: mannose binding (GO:0005537);; Cellular Component: mitochondrion (GO:0005739);; Biological Process: pyruvate metabolic process (GO:0006090);; Biological Process: cell surface receptor signaling pathway (GO:0007166);; Biologi…	K06535|0|hsa:682|BSG, 5F7, CD147, EMMPRIN, M6, OK, TCSF; basigin (Ok blood group); K06535 basigin (A)	--	--	Immunoglobulin I-set domain;; Immunoglobulin domain;; Immunoglobulin domain;; Immunoglobulin domain;; Immunoglobulin V-set domain	Basigin (Precursor) GN=BSG OS=Homo sapiens (Human) PE=1 SV=2	basigin isoform 1 precursor [Homo sapiens]
ENSG00000173366	TLR9	toll-like receptor 9	3	--	--	Cellular Component: Golgi membrane (GO:0000139);; Biological Process: response to molecule of bacterial origin (GO:0002237);; Biological Process: MyD88-dependent toll-like receptor signaling pathway (GO:0002755);; Molecular Function: actin binding (GO:0003779);; Molecular Function: transmembrane signaling receptor activity (GO:0004888);; Molecular Function: interleukin-1 receptor binding (GO:0005…	K10161|0|pps:100986336|TLR9; twinfilin-2; K10161 toll-like receptor 9 (A)	[T]	Signal transduction mechanisms	Leucine rich repeat;; Leucine Rich repeats (2 copies);; Leucine Rich Repeat;; Leucine Rich repeat;; Leucine rich repeat;; TIR domain;; Cofilin/tropomyosin-type actin-binding protein	Toll-like receptor 9 (Precursor) GN=TLR9 OS=Homo sapiens (Human) PE=1 SV=2	hCG2045957, isoform CRA_a [Homo sapiens]
ENSG00000179087	MGAM	maltase-glucoamylase (alpha-glucosidase)	3	[G]	Carbohydrate transport and metabolism	--	K12047|0|ptr:463789|MGAM; maltase-glucoamylase (alpha-glucosidase); K12047 maltase-glucoamylase [EC:3.2.1.20 3.2.1.3] (A)	[G]	Carbohydrate transport and metabolism	Glycosyl hydrolases family 31;; Trefoil (P-type) domain;; Galactose mutarotase-like	Glucoamylase GN=MGAM OS=Homo sapiens (Human) PE=1 SV=5	PREDICTED: maltase-glucoamylase, intestinal isoform X1 [Homo sapiens]
ENSG00000180537	RNF182	ring finger protein 182	3	--	--	Molecular Function: ubiquitin-protein ligase activity (GO:0004842);; Molecular Function: protein binding (GO:0005515);; Cellular Component: lysosome (GO:0005764);; Biological Process: apoptotic process (GO:0006915);; Molecular Function: zinc ion binding (GO:0008270);; Cellular Component: integral component of membrane (GO:0016021);; Biological Process: protein K48-linked ubiquitination (GO:007093…	K11983|3.91694e-138|ptr:471860|RNF182; ring finger protein 182; K11983 E3 ubiquitin-protein ligase RNF182 [EC:6.3.2.19] (A)	[O]	Posttranslational modification, protein turnover, chaperones	--	E3 ubiquitin-protein ligase RNF182 GN=RNF182 OS=Homo sapiens (Human) PE=1 SV=1	E3 ubiquitin-protein ligase RNF182 [Homo sapiens]
ENSG00000182512	GLRX5	glutaredoxin 5	3	[O]	Posttranslational modification, protein turnover, chaperones	Biological Process: regulation of the force of heart contraction (GO:0002026);; Molecular Function: protein binding (GO:0005515);; Cellular Component: nucleus (GO:0005634);; Cellular Component: mitochondrion (GO:0005739);; Molecular Function: electron carrier activity (GO:0009055);; Biological Process: negative regulation of cardiac muscle hypertrophy (GO:0010614);; Molecular Function: protein di…	K07390|1.43152e-66|pon:100431569|GLRX5; glutaredoxin 5; K07390 monothiol glutaredoxin (A)	[O]	Posttranslational modification, protein turnover, chaperones	Glutaredoxin	Glutaredoxin-related protein 5, mitochondrial (Precursor) GN=GLRX5 OS=Homo sapiens (Human) PE=1 SV=2	unnamed protein product [Homo sapiens]
ENSG00000182885	ADGRG3	adhesion G protein-coupled receptor G3	3	--	--	--	K08452|0|hsa:222487|GPR97, PB99, PGR26, ADGRG3; G protein-coupled receptor 97; K08452 G protein-coupled receptor 97 (A)	[T]	Signal transduction mechanisms	7 transmembrane receptor (Secretin family);; Latrophilin/CL-1-like GPS domain	Probable G-protein coupled receptor 97 (Precursor) GN=GPR97 OS=Homo sapiens (Human) PE=1 SV=1	G-protein coupled receptor GPR97 [Homo sapiens]
ENSG00000185947	ZNF267	zinc finger protein 267	3	[R]	General function prediction only	Molecular Function: DNA binding (GO:0003677);; Cellular Component: nucleus (GO:0005634);; Biological Process: regulation of transcription, DNA-templated (GO:0006355);; Biological Process: multicellular organismal development (GO:0007275);; Molecular Function: metal ion binding (GO:0046872);;	K09228|0|ptr:467965|ZNF267; zinc finger protein 267; K09228 KRAB domain-containing zinc finger protein (A)	[R]	General function prediction only	Zinc-finger double domain;; Zinc finger, C2H2 type;; C2H2-type zinc finger;; C2H2-type zinc finger;; KRAB box;; Zinc-finger double-stranded RNA-binding	Zinc finger protein 267 GN=ZNF267 OS=Homo sapiens (Human) PE=2 SV=3	RecName: Full=Zinc finger protein 267; AltName: Full=Zinc finger protein HZF2 [Homo sapiens]
ENSG00000198876	DCAF12	DDB1 and CUL4 associated factor 12	3	--	--	Cellular Component: cytoplasm (GO:0005737);; Cellular Component: centrosome (GO:0005813);; Biological Process: protein ubiquitination (GO:0016567);; Cellular Component: Cul4-RING ubiquitin ligase complex (GO:0080008);;	K11803|0|pon:100459173|DCAF12; DDB1 and CUL4 associated factor 12; K11803 WD repeat-containing protein 40A (A)	--	--	WD domain, G-beta repeat	DDB1- and CUL4-associated factor 12 GN=DCAF12 OS=Homo sapiens (Human) PE=1 SV=1	KIAA1892 protein [Homo sapiens]
ENSG00000198892	SHISA4	shisa family member 4	3	--	--	Cellular Component: integral component of membrane (GO:0016021);;	--	--	--	Wnt and FGF inhibitory regulator	Protein shisa-4 (Precursor) GN=SHISA4 OS=Homo sapiens (Human) PE=2 SV=3	protein shisa-4 precursor [Homo sapiens]
ENSG00000223609	HBD	hemoglobin subunit delta	3	--	--	Molecular Function: peroxidase activity (GO:0004601);; Molecular Function: oxygen transporter activity (GO:0005344);; Molecular Function: iron ion binding (GO:0005506);; Cellular Component: hemoglobin complex (GO:0005833);; Biological Process: blood coagulation (GO:0007596);; Biological Process: positive regulation of cell death (GO:0010942);; Biological Process: oxygen transport (GO:0015671);; M…	K16151|1.52778e-104|hsa:3045|HBD; hemoglobin, delta; K16151 hemoglobin subunit delta (A)	[C]	Energy production and conversion	Globin	Hemoglobin subunit delta GN=HBD OS=Homo sapiens (Human) PE=1 SV=2	hemoglobin subunit delta [Homo sapiens]
ENSG00000248535	WIPI2	WD repeat domain, phosphoinositide interacting 2	3	[R]	General function prediction only	--	K17908|0|pon:100433761|WIPI2; WD repeat domain, phosphoinositide interacting 2; K17908 autophagy-related protein 18 (A)	[S]	Function unknown	WD domain, G-beta repeat	WD repeat domain phosphoinositide-interacting protein 2 GN=WIPI2 OS=Homo sapiens (Human) PE=1 SV=1	WD repeat domain phosphoinositide-interacting protein 2 isoform e [Homo sapiens]
