# Supplementary material for: Weighted gene co-expression network analysis of expression data of monozygotic twins identifies specific modules and hub genes related to BMI
Source: BMC Genomics. 2017 Nov 13;18:872. doi: 10.1186/s12864-017-4257-6 (PMC5683603; doi:10.1186/s12864-017-4257-6)
Supplement: Supplementary file 3 — Module assignments for genes in network of WGCNA (XLSX 302 kb) [file 12864_2017_4257_MOESM3_ESM.xlsx]

## Sheet: Sheet1
Additional file 3: Table S3. Module assignments for genes in network of WGCNA
Gene ID	Module
ENSG00000006468	antiquewhite4
ENSG00000006788	antiquewhite4
ENSG00000007384	antiquewhite4
ENSG00000007908	antiquewhite4
ENSG00000009765	antiquewhite4
ENSG00000011201	antiquewhite4
ENSG00000017427	antiquewhite4
ENSG00000019505	antiquewhite4
ENSG00000025423	antiquewhite4
ENSG00000029559	antiquewhite4
ENSG00000039537	antiquewhite4
ENSG00000048540	antiquewhite4
ENSG00000064042	antiquewhite4
ENSG00000064787	antiquewhite4
ENSG00000065621	antiquewhite4
ENSG00000066382	antiquewhite4
ENSG00000066405	antiquewhite4
ENSG00000066735	antiquewhite4
ENSG00000070985	antiquewhite4
ENSG00000073712	antiquewhite4
ENSG00000075429	antiquewhite4
ENSG00000077092	antiquewhite4
ENSG00000077498	antiquewhite4
ENSG00000078401	antiquewhite4
ENSG00000079102	antiquewhite4
ENSG00000079557	antiquewhite4
ENSG00000082175	antiquewhite4
ENSG00000082497	antiquewhite4
ENSG00000082929	antiquewhite4
ENSG00000086696	antiquewhite4
ENSG00000090534	antiquewhite4
ENSG00000091136	antiquewhite4
ENSG00000091844	antiquewhite4
ENSG00000094661	antiquewhite4
ENSG00000094796	antiquewhite4
ENSG00000095596	antiquewhite4
ENSG00000095981	antiquewhite4
ENSG00000096395	antiquewhite4
ENSG00000099260	antiquewhite4
ENSG00000099937	antiquewhite4
ENSG00000100012	antiquewhite4
ENSG00000100122	antiquewhite4
ENSG00000100191	antiquewhite4
ENSG00000100336	antiquewhite4
ENSG00000100867	antiquewhite4
ENSG00000101276	antiquewhite4
ENSG00000101327	antiquewhite4
ENSG00000101333	antiquewhite4
ENSG00000101405	antiquewhite4
ENSG00000101443	antiquewhite4
ENSG00000102452	antiquewhite4
ENSG00000102468	antiquewhite4
ENSG00000103449	antiquewhite4
ENSG00000103546	antiquewhite4
ENSG00000104237	antiquewhite4
ENSG00000104313	antiquewhite4
ENSG00000104611	antiquewhite4
ENSG00000104760	antiquewhite4
ENSG00000104888	antiquewhite4
ENSG00000105697	antiquewhite4
ENSG00000106025	antiquewhite4
ENSG00000106686	antiquewhite4
ENSG00000107018	antiquewhite4
ENSG00000107186	antiquewhite4
ENSG00000107187	antiquewhite4
ENSG00000107317	antiquewhite4
ENSG00000108242	antiquewhite4
ENSG00000109047	antiquewhite4
ENSG00000109084	antiquewhite4
ENSG00000109339	antiquewhite4
ENSG00000109684	antiquewhite4
ENSG00000110811	antiquewhite4
ENSG00000111536	antiquewhite4
ENSG00000111665	antiquewhite4
ENSG00000112499	antiquewhite4
ENSG00000112761	antiquewhite4
ENSG00000113100	antiquewhite4
ENSG00000113196	antiquewhite4
ENSG00000113492	antiquewhite4
ENSG00000113594	antiquewhite4
ENSG00000113946	antiquewhite4
ENSG00000114248	antiquewhite4
ENSG00000114757	antiquewhite4
ENSG00000114771	antiquewhite4
ENSG00000114923	antiquewhite4
ENSG00000115353	antiquewhite4
ENSG00000115592	antiquewhite4
ENSG00000116218	antiquewhite4
ENSG00000116703	antiquewhite4
ENSG00000116745	antiquewhite4
ENSG00000116748	antiquewhite4
ENSG00000116833	antiquewhite4
ENSG00000117069	antiquewhite4
ENSG00000117148	antiquewhite4
ENSG00000117215	antiquewhite4
ENSG00000118193	antiquewhite4
ENSG00000118194	antiquewhite4
ENSG00000118307	antiquewhite4
ENSG00000118492	antiquewhite4
ENSG00000118702	antiquewhite4
ENSG00000119969	antiquewhite4
ENSG00000119973	antiquewhite4
ENSG00000120242	antiquewhite4
ENSG00000120322	antiquewhite4
ENSG00000120334	antiquewhite4
ENSG00000120563	antiquewhite4
ENSG00000121005	antiquewhite4
ENSG00000121361	antiquewhite4
ENSG00000121381	antiquewhite4
ENSG00000121594	antiquewhite4
ENSG00000122121	antiquewhite4
ENSG00000123165	antiquewhite4
ENSG00000123454	antiquewhite4
ENSG00000124140	antiquewhite4
ENSG00000124157	antiquewhite4
ENSG00000124449	antiquewhite4
ENSG00000124780	antiquewhite4
ENSG00000124920	antiquewhite4
ENSG00000125207	antiquewhite4
ENSG00000125804	antiquewhite4
ENSG00000125815	antiquewhite4
ENSG00000126231	antiquewhite4
ENSG00000128052	antiquewhite4
ENSG00000128536	antiquewhite4
ENSG00000129152	antiquewhite4
ENSG00000129988	antiquewhite4
ENSG00000130035	antiquewhite4
ENSG00000131050	antiquewhite4
ENSG00000131096	antiquewhite4
ENSG00000131730	antiquewhite4
ENSG00000132031	antiquewhite4
ENSG00000132429	antiquewhite4
ENSG00000132631	antiquewhite4
ENSG00000132837	antiquewhite4
ENSG00000132938	antiquewhite4
ENSG00000133124	antiquewhite4
ENSG00000133149	antiquewhite4
ENSG00000133937	antiquewhite4
ENSG00000133958	antiquewhite4
ENSG00000134489	antiquewhite4
ENSG00000134940	antiquewhite4
ENSG00000135119	antiquewhite4
ENSG00000135373	antiquewhite4
ENSG00000135750	antiquewhite4
ENSG00000135914	antiquewhite4
ENSG00000135951	antiquewhite4
ENSG00000136155	antiquewhite4
ENSG00000136834	antiquewhite4
ENSG00000137440	antiquewhite4
ENSG00000137473	antiquewhite4
ENSG00000137968	antiquewhite4
ENSG00000137975	antiquewhite4
ENSG00000138395	antiquewhite4
ENSG00000138435	antiquewhite4
ENSG00000138653	antiquewhite4
ENSG00000139053	antiquewhite4
ENSG00000139304	antiquewhite4
ENSG00000139352	antiquewhite4
ENSG00000139354	antiquewhite4
ENSG00000139357	antiquewhite4
ENSG00000139874	antiquewhite4
ENSG00000140519	antiquewhite4
ENSG00000141150	antiquewhite4
ENSG00000141433	antiquewhite4
ENSG00000141655	antiquewhite4
ENSG00000142319	antiquewhite4
ENSG00000142530	antiquewhite4
ENSG00000143032	antiquewhite4
ENSG00000143199	antiquewhite4
ENSG00000143520	antiquewhite4
ENSG00000143850	antiquewhite4
ENSG00000143921	antiquewhite4
ENSG00000143951	antiquewhite4
ENSG00000143954	antiquewhite4
ENSG00000144227	antiquewhite4
ENSG00000144452	antiquewhite4
ENSG00000144847	antiquewhite4
ENSG00000145864	antiquewhite4
ENSG00000146147	antiquewhite4
ENSG00000147246	antiquewhite4
ENSG00000147481	antiquewhite4
ENSG00000147536	antiquewhite4
ENSG00000147647	antiquewhite4
ENSG00000147655	antiquewhite4
ENSG00000147799	antiquewhite4
ENSG00000148225	antiquewhite4
ENSG00000148541	antiquewhite4
ENSG00000148604	antiquewhite4
ENSG00000148671	antiquewhite4
ENSG00000148935	antiquewhite4
ENSG00000148948	antiquewhite4
ENSG00000149050	antiquewhite4
ENSG00000149295	antiquewhite4
ENSG00000149435	antiquewhite4
ENSG00000149635	antiquewhite4
ENSG00000150086	antiquewhite4
ENSG00000150667	antiquewhite4
ENSG00000150676	antiquewhite4
ENSG00000150783	antiquewhite4
ENSG00000151014	antiquewhite4
ENSG00000151379	antiquewhite4
ENSG00000151572	antiquewhite4
ENSG00000152049	antiquewhite4
ENSG00000152154	antiquewhite4
ENSG00000152467	antiquewhite4
ENSG00000152580	antiquewhite4
ENSG00000152669	antiquewhite4
ENSG00000152990	antiquewhite4
ENSG00000153237	antiquewhite4
ENSG00000153291	antiquewhite4
ENSG00000153292	antiquewhite4
ENSG00000153303	antiquewhite4
ENSG00000153498	antiquewhite4
ENSG00000153832	antiquewhite4
ENSG00000153930	antiquewhite4
ENSG00000153956	antiquewhite4
ENSG00000153993	antiquewhite4
ENSG00000154096	antiquewhite4
ENSG00000154143	antiquewhite4
ENSG00000154162	antiquewhite4
ENSG00000154258	antiquewhite4
ENSG00000154342	antiquewhite4
ENSG00000154479	antiquewhite4
ENSG00000154678	antiquewhite4
ENSG00000155428	antiquewhite4
ENSG00000155980	antiquewhite4
ENSG00000156076	antiquewhite4
ENSG00000156140	antiquewhite4
ENSG00000156222	antiquewhite4
ENSG00000156413	antiquewhite4
ENSG00000157087	antiquewhite4
ENSG00000157576	antiquewhite4
ENSG00000157766	antiquewhite4
ENSG00000157884	antiquewhite4
ENSG00000158270	antiquewhite4
ENSG00000158571	antiquewhite4
ENSG00000158748	antiquewhite4
ENSG00000158764	antiquewhite4
ENSG00000158901	antiquewhite4
ENSG00000159398	antiquewhite4
ENSG00000159495	antiquewhite4
ENSG00000160229	antiquewhite4
ENSG00000160471	antiquewhite4
ENSG00000160882	antiquewhite4
ENSG00000161249	antiquewhite4
ENSG00000162078	antiquewhite4
ENSG00000162365	antiquewhite4
ENSG00000162552	antiquewhite4
ENSG00000162755	antiquewhite4
ENSG00000162843	antiquewhite4
ENSG00000163098	antiquewhite4
ENSG00000163106	antiquewhite4
ENSG00000163207	antiquewhite4
ENSG00000163286	antiquewhite4
ENSG00000163293	antiquewhite4
ENSG00000163331	antiquewhite4
ENSG00000163491	antiquewhite4
ENSG00000163492	antiquewhite4
ENSG00000163576	antiquewhite4
ENSG00000163618	antiquewhite4
ENSG00000163638	antiquewhite4
ENSG00000164066	antiquewhite4
ENSG00000164107	antiquewhite4
ENSG00000164122	antiquewhite4
ENSG00000164294	antiquewhite4
ENSG00000164532	antiquewhite4
ENSG00000164749	antiquewhite4
ENSG00000164761	antiquewhite4
ENSG00000164778	antiquewhite4
ENSG00000165028	antiquewhite4
ENSG00000165215	antiquewhite4
ENSG00000165480	antiquewhite4
ENSG00000165584	antiquewhite4
ENSG00000165606	antiquewhite4
ENSG00000165863	antiquewhite4
ENSG00000165953	antiquewhite4
ENSG00000166068	antiquewhite4
ENSG00000166147	antiquewhite4
ENSG00000166220	antiquewhite4
ENSG00000166246	antiquewhite4
ENSG00000166349	antiquewhite4
ENSG00000166368	antiquewhite4
ENSG00000166391	antiquewhite4
ENSG00000166558	antiquewhite4
ENSG00000166596	antiquewhite4
ENSG00000166840	antiquewhite4
ENSG00000167306	antiquewhite4
ENSG00000167383	antiquewhite4
ENSG00000167612	antiquewhite4
ENSG00000167711	antiquewhite4
ENSG00000167723	antiquewhite4
ENSG00000167861	antiquewhite4
ENSG00000167941	antiquewhite4
ENSG00000168124	antiquewhite4
ENSG00000168242	antiquewhite4
ENSG00000168509	antiquewhite4
ENSG00000168542	antiquewhite4
ENSG00000168703	antiquewhite4
ENSG00000168743	antiquewhite4
ENSG00000169208	antiquewhite4
ENSG00000169327	antiquewhite4
ENSG00000169629	antiquewhite4
ENSG00000170099	antiquewhite4
ENSG00000170161	antiquewhite4
ENSG00000170289	antiquewhite4
ENSG00000170324	antiquewhite4
ENSG00000170454	antiquewhite4
ENSG00000170608	antiquewhite4
ENSG00000170743	antiquewhite4
ENSG00000170891	antiquewhite4
ENSG00000171014	antiquewhite4
ENSG00000171142	antiquewhite4
ENSG00000171180	antiquewhite4
ENSG00000171199	antiquewhite4
ENSG00000171209	antiquewhite4
ENSG00000171401	antiquewhite4
ENSG00000171517	antiquewhite4
ENSG00000171759	antiquewhite4
ENSG00000171772	antiquewhite4
ENSG00000171790	antiquewhite4
ENSG00000171872	antiquewhite4
ENSG00000171877	antiquewhite4
ENSG00000171903	antiquewhite4
ENSG00000172058	antiquewhite4
ENSG00000172155	antiquewhite4
ENSG00000172199	antiquewhite4
ENSG00000172380	antiquewhite4
ENSG00000172487	antiquewhite4
ENSG00000172489	antiquewhite4
ENSG00000172653	antiquewhite4
ENSG00000172724	antiquewhite4
ENSG00000172817	antiquewhite4
ENSG00000172840	antiquewhite4
ENSG00000172967	antiquewhite4
ENSG00000172995	antiquewhite4
ENSG00000173093	antiquewhite4
ENSG00000173212	antiquewhite4
ENSG00000173239	antiquewhite4
ENSG00000173320	antiquewhite4
ENSG00000173452	antiquewhite4
ENSG00000173572	antiquewhite4
ENSG00000173610	antiquewhite4
ENSG00000173769	antiquewhite4
ENSG00000174145	antiquewhite4
ENSG00000174567	antiquewhite4
ENSG00000174607	antiquewhite4
ENSG00000174697	antiquewhite4
ENSG00000175161	antiquewhite4
ENSG00000175175	antiquewhite4
ENSG00000175520	antiquewhite4
ENSG00000175646	antiquewhite4
ENSG00000175728	antiquewhite4
ENSG00000175773	antiquewhite4
ENSG00000176029	antiquewhite4
ENSG00000176153	antiquewhite4
ENSG00000176177	antiquewhite4
ENSG00000176555	antiquewhite4
ENSG00000176635	antiquewhite4
ENSG00000176900	antiquewhite4
ENSG00000176971	antiquewhite4
ENSG00000177476	antiquewhite4
ENSG00000178110	antiquewhite4
ENSG00000178306	antiquewhite4
ENSG00000178522	antiquewhite4
ENSG00000178796	antiquewhite4
ENSG00000178997	antiquewhite4
ENSG00000179008	antiquewhite4
ENSG00000179023	antiquewhite4
ENSG00000179363	antiquewhite4
ENSG00000179399	antiquewhite4
ENSG00000179709	antiquewhite4
ENSG00000179817	antiquewhite4
ENSG00000179899	antiquewhite4
ENSG00000180219	antiquewhite4
ENSG00000180481	antiquewhite4
ENSG00000180532	antiquewhite4
ENSG00000180613	antiquewhite4
ENSG00000180785	antiquewhite4
ENSG00000180872	antiquewhite4
ENSG00000180875	antiquewhite4
ENSG00000180923	antiquewhite4
ENSG00000180934	antiquewhite4
ENSG00000181371	antiquewhite4
ENSG00000181518	antiquewhite4
ENSG00000181761	antiquewhite4
ENSG00000181781	antiquewhite4
ENSG00000182050	antiquewhite4
ENSG00000182053	antiquewhite4
ENSG00000182352	antiquewhite4
ENSG00000182521	antiquewhite4
ENSG00000182631	antiquewhite4
ENSG00000182687	antiquewhite4
ENSG00000182698	antiquewhite4
ENSG00000182798	antiquewhite4
ENSG00000182898	antiquewhite4
ENSG00000183066	antiquewhite4
ENSG00000183185	antiquewhite4
ENSG00000183287	antiquewhite4
ENSG00000183379	antiquewhite4
ENSG00000183579	antiquewhite4
ENSG00000183671	antiquewhite4
ENSG00000183695	antiquewhite4
ENSG00000183704	antiquewhite4
ENSG00000183780	antiquewhite4
ENSG00000183873	antiquewhite4
ENSG00000184012	antiquewhite4
ENSG00000184029	antiquewhite4
ENSG00000184155	antiquewhite4
ENSG00000184302	antiquewhite4
ENSG00000184304	antiquewhite4
ENSG00000184334	antiquewhite4
ENSG00000184344	antiquewhite4
ENSG00000184486	antiquewhite4
ENSG00000184599	antiquewhite4
ENSG00000184881	antiquewhite4
ENSG00000184902	antiquewhite4
ENSG00000184999	antiquewhite4
ENSG00000185055	antiquewhite4
ENSG00000185203	antiquewhite4
ENSG00000185303	antiquewhite4
ENSG00000185372	antiquewhite4
ENSG00000185448	antiquewhite4
ENSG00000185479	antiquewhite4
ENSG00000185559	antiquewhite4
ENSG00000185842	antiquewhite4
ENSG00000186188	antiquewhite4
ENSG00000186329	antiquewhite4
ENSG00000186335	antiquewhite4
ENSG00000186445	antiquewhite4
ENSG00000186458	antiquewhite4
ENSG00000186479	antiquewhite4
ENSG00000186513	antiquewhite4
ENSG00000186723	antiquewhite4
ENSG00000186807	antiquewhite4
ENSG00000186889	antiquewhite4
ENSG00000186930	antiquewhite4
ENSG00000186971	antiquewhite4
ENSG00000187048	antiquewhite4
ENSG00000187054	antiquewhite4
ENSG00000187486	antiquewhite4
ENSG00000187510	antiquewhite4
ENSG00000187537	antiquewhite4
ENSG00000187553	antiquewhite4
ENSG00000187664	antiquewhite4
ENSG00000187672	antiquewhite4
ENSG00000187690	antiquewhite4
ENSG00000188266	antiquewhite4
ENSG00000188269	antiquewhite4
ENSG00000188293	antiquewhite4
ENSG00000188394	antiquewhite4
ENSG00000188581	antiquewhite4
ENSG00000188729	antiquewhite4
ENSG00000188766	antiquewhite4
ENSG00000188778	antiquewhite4
ENSG00000188828	antiquewhite4
ENSG00000188869	antiquewhite4
ENSG00000188959	antiquewhite4
ENSG00000188981	antiquewhite4
ENSG00000189366	antiquewhite4
ENSG00000189433	antiquewhite4
ENSG00000196159	antiquewhite4
ENSG00000196171	antiquewhite4
ENSG00000196333	antiquewhite4
ENSG00000196353	antiquewhite4
ENSG00000196418	antiquewhite4
ENSG00000196460	antiquewhite4
ENSG00000196559	antiquewhite4
ENSG00000196578	antiquewhite4
ENSG00000196793	antiquewhite4
ENSG00000196832	antiquewhite4
ENSG00000196834	antiquewhite4
ENSG00000196859	antiquewhite4
ENSG00000196936	antiquewhite4
ENSG00000197065	antiquewhite4
ENSG00000197084	antiquewhite4
ENSG00000197124	antiquewhite4
ENSG00000197161	antiquewhite4
ENSG00000197191	antiquewhite4
ENSG00000197213	antiquewhite4
ENSG00000197275	antiquewhite4
ENSG00000197467	antiquewhite4
ENSG00000197487	antiquewhite4
ENSG00000197614	antiquewhite4
ENSG00000197825	antiquewhite4
ENSG00000198049	antiquewhite4
ENSG00000198681	antiquewhite4
ENSG00000198739	antiquewhite4
ENSG00000198796	antiquewhite4
ENSG00000198798	antiquewhite4
ENSG00000198908	antiquewhite4
ENSG00000198965	antiquewhite4
ENSG00000203289	antiquewhite4
ENSG00000203727	antiquewhite4
ENSG00000203740	antiquewhite4
ENSG00000203760	antiquewhite4
ENSG00000203778	antiquewhite4
ENSG00000203818	antiquewhite4
ENSG00000203857	antiquewhite4
ENSG00000203859	antiquewhite4
ENSG00000203867	antiquewhite4
ENSG00000203972	antiquewhite4
ENSG00000203987	antiquewhite4
ENSG00000204128	antiquewhite4
ENSG00000204140	antiquewhite4
ENSG00000204183	antiquewhite4
ENSG00000204248	antiquewhite4
ENSG00000204262	antiquewhite4
ENSG00000204361	antiquewhite4
ENSG00000204518	antiquewhite4
ENSG00000204653	antiquewhite4
ENSG00000204657	antiquewhite4
ENSG00000204746	antiquewhite4
ENSG00000204764	antiquewhite4
ENSG00000204930	antiquewhite4
ENSG00000204962	antiquewhite4
ENSG00000205029	antiquewhite4
ENSG00000205035	antiquewhite4
ENSG00000205152	antiquewhite4
ENSG00000205176	antiquewhite4
ENSG00000205217	antiquewhite4
ENSG00000205327	antiquewhite4
ENSG00000205334	antiquewhite4
ENSG00000205562	antiquewhite4
ENSG00000205838	antiquewhite4
ENSG00000206474	antiquewhite4
ENSG00000206538	antiquewhite4
ENSG00000211630	antiquewhite4
ENSG00000212128	antiquewhite4
ENSG00000212648	antiquewhite4
ENSG00000212807	antiquewhite4
ENSG00000212901	antiquewhite4
ENSG00000212992	antiquewhite4
ENSG00000212998	antiquewhite4
ENSG00000213204	antiquewhite4
ENSG00000213648	antiquewhite4
ENSG00000213822	antiquewhite4
ENSG00000213888	antiquewhite4
ENSG00000213976	antiquewhite4
ENSG00000214112	antiquewhite4
ENSG00000214215	antiquewhite4
ENSG00000214306	antiquewhite4
ENSG00000214534	antiquewhite4
ENSG00000214694	antiquewhite4
ENSG00000214756	antiquewhite4
ENSG00000214776	antiquewhite4
ENSG00000214782	antiquewhite4
ENSG00000214793	antiquewhite4
ENSG00000214814	antiquewhite4
ENSG00000214871	antiquewhite4
ENSG00000215096	antiquewhite4
ENSG00000215186	antiquewhite4
ENSG00000215454	antiquewhite4
ENSG00000215492	antiquewhite4
ENSG00000215567	antiquewhite4
ENSG00000218328	antiquewhite4
ENSG00000219665	antiquewhite4
ENSG00000220256	antiquewhite4
ENSG00000221818	antiquewhite4
ENSG00000221910	antiquewhite4
ENSG00000221931	antiquewhite4
ENSG00000222001	antiquewhite4
ENSG00000222022	antiquewhite4
ENSG00000222039	antiquewhite4
ENSG00000223468	antiquewhite4
ENSG00000224182	antiquewhite4
ENSG00000224624	antiquewhite4
ENSG00000225362	antiquewhite4
ENSG00000225734	antiquewhite4
ENSG00000225781	antiquewhite4
ENSG00000226761	antiquewhite4
ENSG00000226848	antiquewhite4
ENSG00000228157	antiquewhite4
ENSG00000228369	antiquewhite4
ENSG00000228642	antiquewhite4
ENSG00000228782	antiquewhite4
ENSG00000228835	antiquewhite4
ENSG00000228895	antiquewhite4
ENSG00000229026	antiquewhite4
ENSG00000229063	antiquewhite4
ENSG00000229212	antiquewhite4
ENSG00000229319	antiquewhite4
ENSG00000230167	antiquewhite4
ENSG00000230301	antiquewhite4
ENSG00000230919	antiquewhite4
ENSG00000230969	antiquewhite4
ENSG00000230997	antiquewhite4
ENSG00000231360	antiquewhite4
ENSG00000231757	antiquewhite4
ENSG00000231997	antiquewhite4
ENSG00000232570	antiquewhite4
ENSG00000233166	antiquewhite4
ENSG00000233232	antiquewhite4
ENSG00000233536	antiquewhite4
ENSG00000233539	antiquewhite4
ENSG00000233992	antiquewhite4
ENSG00000234428	antiquewhite4
ENSG00000234560	antiquewhite4
ENSG00000235031	antiquewhite4
ENSG00000235109	antiquewhite4
ENSG00000236089	antiquewhite4
ENSG00000236696	antiquewhite4
ENSG00000237909	antiquewhite4
ENSG00000238159	antiquewhite4
ENSG00000240747	antiquewhite4
ENSG00000241186	antiquewhite4
ENSG00000242252	antiquewhite4
ENSG00000242852	antiquewhite4
ENSG00000244291	antiquewhite4
ENSG00000244623	antiquewhite4
ENSG00000248235	antiquewhite4
ENSG00000249195	antiquewhite4
ENSG00000249209	antiquewhite4
ENSG00000249581	antiquewhite4
ENSG00000249793	antiquewhite4
ENSG00000250741	antiquewhite4
ENSG00000251184	antiquewhite4
ENSG00000251246	antiquewhite4
ENSG00000251349	antiquewhite4
ENSG00000001626	bisque4
ENSG00000003096	bisque4
ENSG00000006059	bisque4
ENSG00000006659	bisque4
ENSG00000007306	bisque4
ENSG00000016490	bisque4
ENSG00000021826	bisque4
ENSG00000024526	bisque4
ENSG00000037965	bisque4
ENSG00000039560	bisque4
ENSG00000041982	bisque4
ENSG00000042304	bisque4
ENSG00000050628	bisque4
ENSG00000056998	bisque4
ENSG00000058335	bisque4
ENSG00000062096	bisque4
ENSG00000064199	bisque4
ENSG00000064205	bisque4
ENSG00000067177	bisque4
ENSG00000069018	bisque4
ENSG00000072133	bisque4
ENSG00000072682	bisque4
ENSG00000074771	bisque4
ENSG00000075035	bisque4
ENSG00000077522	bisque4
ENSG00000078018	bisque4
ENSG00000078328	bisque4
ENSG00000078579	bisque4
ENSG00000079150	bisque4
ENSG00000079689	bisque4
ENSG00000079841	bisque4
ENSG00000080224	bisque4
ENSG00000081041	bisque4
ENSG00000081818	bisque4
ENSG00000081842	bisque4
ENSG00000084734	bisque4
ENSG00000085276	bisque4
ENSG00000086205	bisque4
ENSG00000086991	bisque4
ENSG00000087494	bisque4
ENSG00000089116	bisque4
ENSG00000089199	bisque4
ENSG00000095203	bisque4
ENSG00000099625	bisque4
ENSG00000100206	bisque4
ENSG00000100341	bisque4
ENSG00000101074	bisque4
ENSG00000101134	bisque4
ENSG00000101198	bisque4
ENSG00000101542	bisque4
ENSG00000101812	bisque4
ENSG00000102466	bisque4
ENSG00000102802	bisque4
ENSG00000103460	bisque4
ENSG00000104044	bisque4
ENSG00000104371	bisque4
ENSG00000104499	bisque4
ENSG00000105398	bisque4
ENSG00000105877	bisque4
ENSG00000105894	bisque4
ENSG00000106113	bisque4
ENSG00000106304	bisque4
ENSG00000106511	bisque4
ENSG00000106688	bisque4
ENSG00000106852	bisque4
ENSG00000106853	bisque4
ENSG00000107249	bisque4
ENSG00000107518	bisque4
ENSG00000107984	bisque4
ENSG00000108018	bisque4
ENSG00000108381	bisque4
ENSG00000108700	bisque4
ENSG00000108702	bisque4
ENSG00000109193	bisque4
ENSG00000109576	bisque4
ENSG00000109851	bisque4
ENSG00000110169	bisque4
ENSG00000110347	bisque4
ENSG00000110484	bisque4
ENSG00000111012	bisque4
ENSG00000111218	bisque4
ENSG00000111254	bisque4
ENSG00000111341	bisque4
ENSG00000111816	bisque4
ENSG00000112462	bisque4
ENSG00000112541	bisque4
ENSG00000112727	bisque4
ENSG00000112936	bisque4
ENSG00000112964	bisque4
ENSG00000113070	bisque4
ENSG00000113205	bisque4
ENSG00000113212	bisque4
ENSG00000113805	bisque4
ENSG00000114204	bisque4
ENSG00000114790	bisque4
ENSG00000115221	bisque4
ENSG00000115361	bisque4
ENSG00000115616	bisque4
ENSG00000115963	bisque4
ENSG00000117152	bisque4
ENSG00000118017	bisque4
ENSG00000118271	bisque4
ENSG00000118407	bisque4
ENSG00000118733	bisque4
ENSG00000119771	bisque4
ENSG00000120160	bisque4
ENSG00000120289	bisque4
ENSG00000120328	bisque4
ENSG00000120457	bisque4
ENSG00000120669	bisque4
ENSG00000120693	bisque4
ENSG00000120903	bisque4
ENSG00000121207	bisque4
ENSG00000121335	bisque4
ENSG00000121653	bisque4
ENSG00000121905	bisque4
ENSG00000122012	bisque4
ENSG00000122145	bisque4
ENSG00000122180	bisque4
ENSG00000122735	bisque4
ENSG00000122778	bisque4
ENSG00000122852	bisque4
ENSG00000123358	bisque4
ENSG00000123496	bisque4
ENSG00000123561	bisque4
ENSG00000123843	bisque4
ENSG00000124091	bisque4
ENSG00000124143	bisque4
ENSG00000124216	bisque4
ENSG00000124467	bisque4
ENSG00000124469	bisque4
ENSG00000124479	bisque4
ENSG00000124557	bisque4
ENSG00000124827	bisque4
ENSG00000124935	bisque4
ENSG00000125046	bisque4
ENSG00000125775	bisque4
ENSG00000125820	bisque4
ENSG00000125851	bisque4
ENSG00000125879	bisque4
ENSG00000126733	bisque4
ENSG00000126856	bisque4
ENSG00000126890	bisque4
ENSG00000127241	bisque4
ENSG00000127530	bisque4
ENSG00000127588	bisque4
ENSG00000127863	bisque4
ENSG00000127928	bisque4
ENSG00000128602	bisque4
ENSG00000128845	bisque4
ENSG00000129048	bisque4
ENSG00000129167	bisque4
ENSG00000129910	bisque4
ENSG00000130055	bisque4
ENSG00000130234	bisque4
ENSG00000130675	bisque4
ENSG00000130701	bisque4
ENSG00000130957	bisque4
ENSG00000131059	bisque4
ENSG00000131153	bisque4
ENSG00000131379	bisque4
ENSG00000131711	bisque4
ENSG00000131773	bisque4
ENSG00000131885	bisque4
ENSG00000132204	bisque4
ENSG00000132437	bisque4
ENSG00000132639	bisque4
ENSG00000132692	bisque4
ENSG00000132693	bisque4
ENSG00000132821	bisque4
ENSG00000132915	bisque4
ENSG00000132975	bisque4
ENSG00000133962	bisque4
ENSG00000134115	bisque4
ENSG00000134202	bisque4
ENSG00000134323	bisque4
ENSG00000134389	bisque4
ENSG00000134551	bisque4
ENSG00000134640	bisque4
ENSG00000134873	bisque4
ENSG00000134917	bisque4
ENSG00000135222	bisque4
ENSG00000135472	bisque4
ENSG00000135638	bisque4
ENSG00000135973	bisque4
ENSG00000136697	bisque4
ENSG00000136750	bisque4
ENSG00000136839	bisque4
ENSG00000137392	bisque4
ENSG00000137573	bisque4
ENSG00000137821	bisque4
ENSG00000137857	bisque4
ENSG00000137868	bisque4
ENSG00000137872	bisque4
ENSG00000139200	bisque4
ENSG00000139209	bisque4
ENSG00000139269	bisque4
ENSG00000139364	bisque4
ENSG00000139445	bisque4
ENSG00000139915	bisque4
ENSG00000139973	bisque4
ENSG00000140093	bisque4
ENSG00000140297	bisque4
ENSG00000140522	bisque4
ENSG00000140557	bisque4
ENSG00000140937	bisque4
ENSG00000141639	bisque4
ENSG00000142910	bisque4
ENSG00000142945	bisque4
ENSG00000143036	bisque4
ENSG00000143107	bisque4
ENSG00000143147	bisque4
ENSG00000143476	bisque4
ENSG00000143494	bisque4
ENSG00000143631	bisque4
ENSG00000143632	bisque4
ENSG00000143839	bisque4
ENSG00000144031	bisque4
ENSG00000144229	bisque4
ENSG00000144285	bisque4
ENSG00000144331	bisque4
ENSG00000144369	bisque4
ENSG00000144406	bisque4
ENSG00000144410	bisque4
ENSG00000144644	bisque4
ENSG00000144724	bisque4
ENSG00000144821	bisque4
ENSG00000145014	bisque4
ENSG00000145794	bisque4
ENSG00000145888	bisque4
ENSG00000146039	bisque4
ENSG00000146374	bisque4
ENSG00000146385	bisque4
ENSG00000146521	bisque4
ENSG00000147381	bisque4
ENSG00000147485	bisque4
ENSG00000147724	bisque4
ENSG00000148123	bisque4
ENSG00000148677	bisque4
ENSG00000148702	bisque4
ENSG00000148735	bisque4
ENSG00000148942	bisque4
ENSG00000149054	bisque4
ENSG00000149452	bisque4
ENSG00000150261	bisque4
ENSG00000150269	bisque4
ENSG00000150526	bisque4
ENSG00000150625	bisque4
ENSG00000150750	bisque4
ENSG00000150764	bisque4
ENSG00000150773	bisque4
ENSG00000150893	bisque4
ENSG00000151224	bisque4
ENSG00000151322	bisque4
ENSG00000151365	bisque4
ENSG00000151514	bisque4
ENSG00000151577	bisque4
ENSG00000151778	bisque4
ENSG00000151846	bisque4
ENSG00000151917	bisque4
ENSG00000152137	bisque4
ENSG00000152377	bisque4
ENSG00000152592	bisque4
ENSG00000152670	bisque4
ENSG00000152763	bisque4
ENSG00000152822	bisque4
ENSG00000152932	bisque4
ENSG00000153230	bisque4
ENSG00000153266	bisque4
ENSG00000153495	bisque4
ENSG00000153558	bisque4
ENSG00000153707	bisque4
ENSG00000153789	bisque4
ENSG00000154548	bisque4
ENSG00000154736	bisque4
ENSG00000154856	bisque4
ENSG00000155052	bisque4
ENSG00000155269	bisque4
ENSG00000155495	bisque4
ENSG00000155897	bisque4
ENSG00000155918	bisque4
ENSG00000156009	bisque4
ENSG00000156097	bisque4
ENSG00000156234	bisque4
ENSG00000156269	bisque4
ENSG00000156466	bisque4
ENSG00000156486	bisque4
ENSG00000156509	bisque4
ENSG00000156564	bisque4
ENSG00000157423	bisque4
ENSG00000157542	bisque4
ENSG00000157654	bisque4
ENSG00000157765	bisque4
ENSG00000158077	bisque4
ENSG00000158164	bisque4
ENSG00000158220	bisque4
ENSG00000158258	bisque4
ENSG00000158445	bisque4
ENSG00000158485	bisque4
ENSG00000158525	bisque4
ENSG00000158683	bisque4
ENSG00000158874	bisque4
ENSG00000159197	bisque4
ENSG00000159208	bisque4
ENSG00000159212	bisque4
ENSG00000159251	bisque4
ENSG00000159915	bisque4
ENSG00000160097	bisque4
ENSG00000160181	bisque4
ENSG00000160339	bisque4
ENSG00000160870	bisque4
ENSG00000161973	bisque4
ENSG00000162399	bisque4
ENSG00000162493	bisque4
ENSG00000162510	bisque4
ENSG00000162641	bisque4
ENSG00000162733	bisque4
ENSG00000162891	bisque4
ENSG00000162913	bisque4
ENSG00000162975	bisque4
ENSG00000162998	bisque4
ENSG00000163081	bisque4
ENSG00000163132	bisque4
ENSG00000163347	bisque4
ENSG00000163357	bisque4
ENSG00000163440	bisque4
ENSG00000163497	bisque4
ENSG00000163530	bisque4
ENSG00000163586	bisque4
ENSG00000163673	bisque4
ENSG00000163915	bisque4
ENSG00000164128	bisque4
ENSG00000164185	bisque4
ENSG00000164270	bisque4
ENSG00000164309	bisque4
ENSG00000164393	bisque4
ENSG00000164458	bisque4
ENSG00000164647	bisque4
ENSG00000164684	bisque4
ENSG00000164692	bisque4
ENSG00000164736	bisque4
ENSG00000164746	bisque4
ENSG00000164893	bisque4
ENSG00000164946	bisque4
ENSG00000165066	bisque4
ENSG00000165078	bisque4
ENSG00000165323	bisque4
ENSG00000165383	bisque4
ENSG00000165388	bisque4
ENSG00000165443	bisque4
ENSG00000165868	bisque4
ENSG00000165891	bisque4
ENSG00000166206	bisque4
ENSG00000166292	bisque4
ENSG00000166450	bisque4
ENSG00000166510	bisque4
ENSG00000166569	bisque4
ENSG00000166682	bisque4
ENSG00000166748	bisque4
ENSG00000166813	bisque4
ENSG00000167046	bisque4
ENSG00000167230	bisque4
ENSG00000167291	bisque4
ENSG00000167346	bisque4
ENSG00000167360	bisque4
ENSG00000167580	bisque4
ENSG00000167748	bisque4
ENSG00000168079	bisque4
ENSG00000168148	bisque4
ENSG00000168263	bisque4
ENSG00000168367	bisque4
ENSG00000168398	bisque4
ENSG00000168454	bisque4
ENSG00000168491	bisque4
ENSG00000168505	bisque4
ENSG00000168515	bisque4
ENSG00000168530	bisque4
ENSG00000168621	bisque4
ENSG00000168634	bisque4
ENSG00000168928	bisque4
ENSG00000168937	bisque4
ENSG00000168993	bisque4
ENSG00000169035	bisque4
ENSG00000169271	bisque4
ENSG00000169282	bisque4
ENSG00000169594	bisque4
ENSG00000169605	bisque4
ENSG00000169684	bisque4
ENSG00000169744	bisque4
ENSG00000169750	bisque4
ENSG00000169760	bisque4
ENSG00000169946	bisque4
ENSG00000170122	bisque4
ENSG00000170255	bisque4
ENSG00000170381	bisque4
ENSG00000170419	bisque4
ENSG00000170477	bisque4
ENSG00000170681	bisque4
ENSG00000170683	bisque4
ENSG00000170848	bisque4
ENSG00000170967	bisque4
ENSG00000171004	bisque4
ENSG00000171053	bisque4
ENSG00000171060	bisque4
ENSG00000171094	bisque4
ENSG00000171160	bisque4
ENSG00000171195	bisque4
ENSG00000171234	bisque4
ENSG00000171450	bisque4
ENSG00000171533	bisque4
ENSG00000171595	bisque4
ENSG00000171711	bisque4
ENSG00000171885	bisque4
ENSG00000171999	bisque4
ENSG00000172381	bisque4
ENSG00000172403	bisque4
ENSG00000172458	bisque4
ENSG00000172548	bisque4
ENSG00000172640	bisque4
ENSG00000172774	bisque4
ENSG00000173077	bisque4
ENSG00000173156	bisque4
ENSG00000173237	bisque4
ENSG00000173285	bisque4
ENSG00000173376	bisque4
ENSG00000173641	bisque4
ENSG00000173678	bisque4
ENSG00000173826	bisque4
ENSG00000174332	bisque4
ENSG00000174371	bisque4
ENSG00000174453	bisque4
ENSG00000174521	bisque4
ENSG00000174599	bisque4
ENSG00000174672	bisque4
ENSG00000174677	bisque4
ENSG00000175018	bisque4
ENSG00000175065	bisque4
ENSG00000175121	bisque4
ENSG00000175325	bisque4
ENSG00000175336	bisque4
ENSG00000175426	bisque4
ENSG00000175664	bisque4
ENSG00000175785	bisque4
ENSG00000175820	bisque4
ENSG00000176009	bisque4
ENSG00000176136	bisque4
ENSG00000176253	bisque4
ENSG00000176435	bisque4
ENSG00000176566	bisque4
ENSG00000176742	bisque4
ENSG00000176774	bisque4
ENSG00000176798	bisque4
ENSG00000176879	bisque4
ENSG00000176895	bisque4
ENSG00000176922	bisque4
ENSG00000177174	bisque4
ENSG00000177201	bisque4
ENSG00000177234	bisque4
ENSG00000177354	bisque4
ENSG00000177400	bisque4
ENSG00000177807	bisque4
ENSG00000177994	bisque4
ENSG00000178015	bisque4
ENSG00000178021	bisque4
ENSG00000178055	bisque4
ENSG00000178201	bisque4
ENSG00000178243	bisque4
ENSG00000178287	bisque4
ENSG00000178358	bisque4
ENSG00000178394	bisque4
ENSG00000178403	bisque4
ENSG00000178636	bisque4
ENSG00000178690	bisque4
ENSG00000178734	bisque4
ENSG00000178772	bisque4
ENSG00000179148	bisque4
ENSG00000179213	bisque4
ENSG00000179270	bisque4
ENSG00000179603	bisque4
ENSG00000179636	bisque4
ENSG00000179674	bisque4
ENSG00000179796	bisque4
ENSG00000179821	bisque4
ENSG00000180083	bisque4
ENSG00000180269	bisque4
ENSG00000180305	bisque4
ENSG00000180318	bisque4
ENSG00000180440	bisque4
ENSG00000180592	bisque4
ENSG00000180660	bisque4
ENSG00000180745	bisque4
ENSG00000180828	bisque4
ENSG00000180919	bisque4
ENSG00000180947	bisque4
ENSG00000181019	bisque4
ENSG00000181023	bisque4
ENSG00000181296	bisque4
ENSG00000181323	bisque4
ENSG00000181495	bisque4
ENSG00000181499	bisque4
ENSG00000181552	bisque4
ENSG00000181616	bisque4
ENSG00000181837	bisque4
ENSG00000182565	bisque4
ENSG00000182591	bisque4
ENSG00000182652	bisque4
ENSG00000182816	bisque4
ENSG00000183117	bisque4
ENSG00000183169	bisque4
ENSG00000183273	bisque4
ENSG00000183389	bisque4
ENSG00000183470	bisque4
ENSG00000183580	bisque4
ENSG00000183609	bisque4
ENSG00000183631	bisque4
ENSG00000183640	bisque4
ENSG00000183775	bisque4
ENSG00000183876	bisque4
ENSG00000184148	bisque4
ENSG00000184408	bisque4
ENSG00000184785	bisque4
ENSG00000184788	bisque4
ENSG00000184895	bisque4
ENSG00000184937	bisque4
ENSG00000185056	bisque4
ENSG00000185155	bisque4
ENSG00000185313	bisque4
ENSG00000185610	bisque4
ENSG00000185640	bisque4
ENSG00000185742	bisque4
ENSG00000186047	bisque4
ENSG00000186103	bisque4
ENSG00000186136	bisque4
ENSG00000186710	bisque4
ENSG00000186766	bisque4
ENSG00000186790	bisque4
ENSG00000186825	bisque4
ENSG00000186832	bisque4
ENSG00000187166	bisque4
ENSG00000187416	bisque4
ENSG00000187533	bisque4
ENSG00000187545	bisque4
ENSG00000187714	bisque4
ENSG00000187720	bisque4
ENSG00000187871	bisque4
ENSG00000188069	bisque4
ENSG00000188095	bisque4
ENSG00000188155	bisque4
ENSG00000188162	bisque4
ENSG00000188199	bisque4
ENSG00000188306	bisque4
ENSG00000188467	bisque4
ENSG00000188512	bisque4
ENSG00000188610	bisque4
ENSG00000188756	bisque4
ENSG00000188817	bisque4
ENSG00000189023	bisque4
ENSG00000189134	bisque4
ENSG00000189167	bisque4
ENSG00000189292	bisque4
ENSG00000189320	bisque4
ENSG00000189325	bisque4
ENSG00000189332	bisque4
ENSG00000189431	bisque4
ENSG00000196156	bisque4
ENSG00000196176	bisque4
ENSG00000196224	bisque4
ENSG00000196503	bisque4
ENSG00000196600	bisque4
ENSG00000196616	bisque4
ENSG00000196690	bisque4
ENSG00000196747	bisque4
ENSG00000196748	bisque4
ENSG00000197106	bisque4
ENSG00000197123	bisque4
ENSG00000197301	bisque4
ENSG00000197309	bisque4
ENSG00000197403	bisque4
ENSG00000197410	bisque4
ENSG00000197430	bisque4
ENSG00000197532	bisque4
ENSG00000197580	bisque4
ENSG00000197584	bisque4
ENSG00000197641	bisque4
ENSG00000197658	bisque4
ENSG00000197851	bisque4
ENSG00000197887	bisque4
ENSG00000197953	bisque4
ENSG00000198230	bisque4
ENSG00000198261	bisque4
ENSG00000198300	bisque4
ENSG00000198542	bisque4
ENSG00000198569	bisque4
ENSG00000198580	bisque4
ENSG00000198610	bisque4
ENSG00000198657	bisque4
ENSG00000198674	bisque4
ENSG00000198678	bisque4
ENSG00000198738	bisque4
ENSG00000198842	bisque4
ENSG00000198870	bisque4
ENSG00000198881	bisque4
ENSG00000198914	bisque4
ENSG00000198930	bisque4
ENSG00000203722	bisque4
ENSG00000203783	bisque4
ENSG00000203785	bisque4
ENSG00000203786	bisque4
ENSG00000203795	bisque4
ENSG00000203876	bisque4
ENSG00000203877	bisque4
ENSG00000204007	bisque4
ENSG00000204060	bisque4
ENSG00000204277	bisque4
ENSG00000204290	bisque4
ENSG00000204300	bisque4
ENSG00000204352	bisque4
ENSG00000204539	bisque4
ENSG00000204561	bisque4
ENSG00000204583	bisque4
ENSG00000204671	bisque4
ENSG00000204700	bisque4
ENSG00000204703	bisque4
ENSG00000204740	bisque4
ENSG00000204866	bisque4
ENSG00000204869	bisque4
ENSG00000204876	bisque4
ENSG00000204928	bisque4
ENSG00000204979	bisque4
ENSG00000205078	bisque4
ENSG00000205143	bisque4
ENSG00000205148	bisque4
ENSG00000205160	bisque4
ENSG00000205328	bisque4
ENSG00000205434	bisque4
ENSG00000205527	bisque4
ENSG00000205693	bisque4
ENSG00000205853	bisque4
ENSG00000205857	bisque4
ENSG00000205872	bisque4
ENSG00000205971	bisque4
ENSG00000206102	bisque4
ENSG00000206114	bisque4
ENSG00000206384	bisque4
ENSG00000206535	bisque4
ENSG00000206579	bisque4
ENSG00000212701	bisque4
ENSG00000212721	bisque4
ENSG00000212839	bisque4
ENSG00000212858	bisque4
ENSG00000212859	bisque4
ENSG00000213424	bisque4
ENSG00000214107	bisque4
ENSG00000214117	bisque4
ENSG00000214188	bisque4
ENSG00000214216	bisque4
ENSG00000214308	bisque4
ENSG00000214353	bisque4
ENSG00000214357	bisque4
ENSG00000214511	bisque4
ENSG00000214575	bisque4
ENSG00000214770	bisque4
ENSG00000214855	bisque4
ENSG00000214866	bisque4
ENSG00000214890	bisque4
ENSG00000215042	bisque4
ENSG00000215066	bisque4
ENSG00000215159	bisque4
ENSG00000215187	bisque4
ENSG00000215407	bisque4
ENSG00000215462	bisque4
ENSG00000217236	bisque4
ENSG00000220356	bisque4
ENSG00000221859	bisque4
ENSG00000221880	bisque4
ENSG00000221917	bisque4
ENSG00000221947	bisque4
ENSG00000222018	bisque4
ENSG00000222047	bisque4
ENSG00000223354	bisque4
ENSG00000224130	bisque4
ENSG00000224872	bisque4
ENSG00000225268	bisque4
ENSG00000225683	bisque4
ENSG00000226288	bisque4
ENSG00000226430	bisque4
ENSG00000226760	bisque4
ENSG00000227624	bisque4
ENSG00000227833	bisque4
ENSG00000227888	bisque4
ENSG00000228603	bisque4
ENSG00000228862	bisque4
ENSG00000229183	bisque4
ENSG00000229378	bisque4
ENSG00000229676	bisque4
ENSG00000229972	bisque4
ENSG00000230453	bisque4
ENSG00000230883	bisque4
ENSG00000230974	bisque4
ENSG00000231452	bisque4
ENSG00000231497	bisque4
ENSG00000231520	bisque4
ENSG00000231695	bisque4
ENSG00000231852	bisque4
ENSG00000231972	bisque4
ENSG00000232190	bisque4
ENSG00000232432	bisque4
ENSG00000232657	bisque4
ENSG00000232904	bisque4
ENSG00000233000	bisque4
ENSG00000233438	bisque4
ENSG00000233458	bisque4
ENSG00000233930	bisque4
ENSG00000234341	bisque4
ENSG00000234563	bisque4
ENSG00000235187	bisque4
ENSG00000235608	bisque4
ENSG00000235631	bisque4
ENSG00000235694	bisque4
ENSG00000235718	bisque4
ENSG00000235796	bisque4
ENSG00000235884	bisque4
ENSG00000236027	bisque4
ENSG00000236302	bisque4
ENSG00000236398	bisque4
ENSG00000236557	bisque4
ENSG00000237018	bisque4
ENSG00000237198	bisque4
ENSG00000237289	bisque4
ENSG00000237362	bisque4
ENSG00000237388	bisque4
ENSG00000237516	bisque4
ENSG00000237896	bisque4
ENSG00000237960	bisque4
ENSG00000237995	bisque4
ENSG00000239886	bisque4
ENSG00000240542	bisque4
ENSG00000240654	bisque4
ENSG00000240764	bisque4
ENSG00000242715	bisque4
ENSG00000243130	bisque4
ENSG00000243978	bisque4
ENSG00000244362	bisque4
ENSG00000244537	bisque4
ENSG00000247121	bisque4
ENSG00000248469	bisque4
ENSG00000248541	bisque4
ENSG00000248657	bisque4
ENSG00000250380	bisque4
ENSG00000251315	bisque4
ENSG00000251537	bisque4
ENSG00000000419	black
ENSG00000000457	black
ENSG00000000460	black
ENSG00000000938	black
ENSG00000001036	black
ENSG00000001084	black
ENSG00000001167	black
ENSG00000001460	black
ENSG00000001461	black
ENSG00000001497	black
ENSG00000001561	black
ENSG00000001629	black
ENSG00000001630	black
ENSG00000001631	black
ENSG00000002016	black
ENSG00000002549	black
ENSG00000002586	black
ENSG00000002822	black
ENSG00000002834	black
ENSG00000002919	black
ENSG00000002933	black
ENSG00000003056	black
ENSG00000003393	black
ENSG00000003400	black
ENSG00000003509	black
ENSG00000003756	black
ENSG00000003987	black
ENSG00000004059	black
ENSG00000004139	black
ENSG00000004399	black
ENSG00000004455	black
ENSG00000004468	black
ENSG00000004478	black
ENSG00000004487	black
ENSG00000004534	black
ENSG00000004660	black
ENSG00000004700	black
ENSG00000004766	black
ENSG00000004777	black
ENSG00000004779	black
ENSG00000004799	black
ENSG00000004838	black
ENSG00000004864	black
ENSG00000004866	black
ENSG00000004897	black
ENSG00000004961	black
ENSG00000004975	black
ENSG00000005007	black
ENSG00000005022	black
ENSG00000005059	black
ENSG00000005075	black
ENSG00000005100	black
ENSG00000005102	black
ENSG00000005156	black
ENSG00000005175	black
ENSG00000005187	black
ENSG00000005194	black
ENSG00000005206	black
ENSG00000005238	black
ENSG00000005302	black
ENSG00000005339	black
ENSG00000005379	black
ENSG00000005381	black
ENSG00000005436	black
ENSG00000005448	black
ENSG00000005469	black
ENSG00000005483	black
ENSG00000005486	black
ENSG00000005513	black
ENSG00000005700	black
ENSG00000005801	black
ENSG00000005810	black
ENSG00000005812	black
ENSG00000005844	black
ENSG00000005955	black
ENSG00000006015	black
ENSG00000006025	black
ENSG00000006062	black
ENSG00000006114	black
ENSG00000006125	black
ENSG00000006194	black
ENSG00000006282	black
ENSG00000006451	black
ENSG00000006459	black
ENSG00000006530	black
ENSG00000006555	black
ENSG00000006576	black
ENSG00000006607	black
ENSG00000006625	black
ENSG00000006634	black
ENSG00000006695	black
ENSG00000006712	black
ENSG00000006715	black
ENSG00000006744	black
ENSG00000006756	black
ENSG00000006757	black
ENSG00000006831	black
ENSG00000007038	black
ENSG00000007047	black
ENSG00000007129	black
ENSG00000007168	black
ENSG00000007202	black
ENSG00000007237	black
ENSG00000007255	black
ENSG00000007264	black
ENSG00000007312	black
ENSG00000007341	black
ENSG00000007350	black
ENSG00000007372	black
ENSG00000007376	black
ENSG00000007392	black
ENSG00000007402	black
ENSG00000007516	black
ENSG00000007545	black
ENSG00000007923	black
ENSG00000007944	black
ENSG00000008018	black
ENSG00000008083	black
ENSG00000008086	black
ENSG00000008128	black
ENSG00000008130	black
ENSG00000008226	black
ENSG00000008256	black
ENSG00000008282	black
ENSG00000008283	black
ENSG00000008294	black
ENSG00000008300	black
ENSG00000008324	black
ENSG00000008394	black
ENSG00000008405	black
ENSG00000008513	black
ENSG00000008517	black
ENSG00000008710	black
ENSG00000008838	black
ENSG00000008853	black
ENSG00000008869	black
ENSG00000008988	black
ENSG00000009307	black
ENSG00000009335	black
ENSG00000009413	black
ENSG00000009694	black
ENSG00000009724	black
ENSG00000009780	black
ENSG00000009790	black
ENSG00000009830	black
ENSG00000009844	black
ENSG00000009954	black
ENSG00000010017	black
ENSG00000010030	black
ENSG00000010072	black
ENSG00000010165	black
ENSG00000010219	black
ENSG00000010244	black
ENSG00000010256	black
ENSG00000010292	black
ENSG00000010295	black
ENSG00000010318	black
ENSG00000010319	black
ENSG00000010322	black
ENSG00000010327	black
ENSG00000010361	black
ENSG00000010539	black
ENSG00000010610	black
ENSG00000010671	black
ENSG00000010704	black
ENSG00000010803	black
ENSG00000010810	black
ENSG00000010818	black
ENSG00000011007	black
ENSG00000011009	black
ENSG00000011021	black
ENSG00000011052	black
ENSG00000011114	black
ENSG00000011132	black
ENSG00000011143	black
ENSG00000011243	black
ENSG00000011258	black
ENSG00000011260	black
ENSG00000011275	black
ENSG00000011295	black
ENSG00000011304	black
ENSG00000011376	black
ENSG00000011405	black
ENSG00000011422	black
ENSG00000011451	black
ENSG00000011454	black
ENSG00000011485	black
ENSG00000011523	black
ENSG00000011566	black
ENSG00000011600	black
ENSG00000011638	black
ENSG00000012124	black
ENSG00000012174	black
ENSG00000012211	black
ENSG00000012232	black
ENSG00000012817	black
ENSG00000012822	black
ENSG00000012963	black
ENSG00000012983	black
ENSG00000013275	black
ENSG00000013288	black
ENSG00000013364	black
ENSG00000013374	black
ENSG00000013375	black
ENSG00000013441	black
ENSG00000013503	black
ENSG00000013523	black
ENSG00000013563	black
ENSG00000013573	black
ENSG00000013583	black
ENSG00000013725	black
ENSG00000014123	black
ENSG00000014138	black
ENSG00000014164	black
ENSG00000014216	black
ENSG00000014257	black
ENSG00000014641	black
ENSG00000014824	black
ENSG00000014914	black
ENSG00000014919	black
ENSG00000015133	black
ENSG00000015171	black
ENSG00000015285	black
ENSG00000015479	black
ENSG00000015532	black
ENSG00000015676	black
ENSG00000016864	black
ENSG00000017260	black
ENSG00000018189	black
ENSG00000018510	black
ENSG00000018610	black
ENSG00000018699	black
ENSG00000018869	black
ENSG00000019169	black
ENSG00000019582	black
ENSG00000019991	black
ENSG00000020129	black
ENSG00000020256	black
ENSG00000020426	black
ENSG00000020577	black
ENSG00000020633	black
ENSG00000020922	black
ENSG00000021300	black
ENSG00000021574	black
ENSG00000021762	black
ENSG00000021776	black
ENSG00000022976	black
ENSG00000023041	black
ENSG00000023171	black
ENSG00000023191	black
ENSG00000023228	black
ENSG00000023318	black
ENSG00000023330	black
ENSG00000023445	black
ENSG00000023516	black
ENSG00000023572	black
ENSG00000023608	black
ENSG00000023697	black
ENSG00000023734	black
ENSG00000023892	black
ENSG00000023902	black
ENSG00000023909	black
ENSG00000024048	black
ENSG00000024862	black
ENSG00000025156	black
ENSG00000025293	black
ENSG00000025434	black
ENSG00000025708	black
ENSG00000025770	black
ENSG00000025772	black
ENSG00000025796	black
ENSG00000025800	black
ENSG00000026025	black
ENSG00000026036	black
ENSG00000026508	black
ENSG00000026559	black
ENSG00000026652	black
ENSG00000026751	black
ENSG00000026950	black
ENSG00000027001	black
ENSG00000027075	black
ENSG00000027869	black
ENSG00000028116	black
ENSG00000028137	black
ENSG00000028203	black
ENSG00000028277	black
ENSG00000028310	black
ENSG00000028528	black
ENSG00000028839	black
ENSG00000029363	black
ENSG00000029364	black
ENSG00000029639	black
ENSG00000029725	black
ENSG00000030066	black
ENSG00000030110	black
ENSG00000030419	black
ENSG00000030582	black
ENSG00000031003	black
ENSG00000031081	black
ENSG00000031698	black
ENSG00000031823	black
ENSG00000032389	black
ENSG00000032444	black
ENSG00000032742	black
ENSG00000033011	black
ENSG00000033030	black
ENSG00000033050	black
ENSG00000033100	black
ENSG00000033170	black
ENSG00000033178	black
ENSG00000033327	black
ENSG00000033627	black
ENSG00000033800	black
ENSG00000033867	black
ENSG00000034053	black
ENSG00000034510	black
ENSG00000034533	black
ENSG00000034677	black
ENSG00000034693	black
ENSG00000035115	black
ENSG00000035141	black
ENSG00000035403	black
ENSG00000035681	black
ENSG00000035687	black
ENSG00000035720	black
ENSG00000035862	black
ENSG00000035928	black
ENSG00000036054	black
ENSG00000036257	black
ENSG00000036448	black
ENSG00000036549	black
ENSG00000037474	black
ENSG00000037637	black
ENSG00000037749	black
ENSG00000037757	black
ENSG00000038002	black
ENSG00000038210	black
ENSG00000038358	black
ENSG00000038382	black
ENSG00000038427	black
ENSG00000038532	black
ENSG00000038945	black
ENSG00000039123	black
ENSG00000039523	black
ENSG00000039650	black
ENSG00000040199	black
ENSG00000040275	black
ENSG00000040487	black
ENSG00000040531	black
ENSG00000040608	black
ENSG00000040633	black
ENSG00000040933	black
ENSG00000041357	black
ENSG00000041802	black
ENSG00000041880	black
ENSG00000041988	black
ENSG00000042088	black
ENSG00000042286	black
ENSG00000042429	black
ENSG00000042445	black
ENSG00000042493	black
ENSG00000043143	black
ENSG00000043462	black
ENSG00000043514	black
ENSG00000044090	black
ENSG00000044115	black
ENSG00000044446	black
ENSG00000044574	black
ENSG00000046647	black
ENSG00000046651	black
ENSG00000046653	black
ENSG00000047056	black
ENSG00000047188	black
ENSG00000047230	black
ENSG00000047249	black
ENSG00000047315	black
ENSG00000047346	black
ENSG00000047365	black
ENSG00000047410	black
ENSG00000047457	black
ENSG00000047578	black
ENSG00000047579	black
ENSG00000047621	black
ENSG00000047634	black
ENSG00000047644	black
ENSG00000047662	black
ENSG00000047849	black
ENSG00000047932	black
ENSG00000048028	black
ENSG00000048052	black
ENSG00000048162	black
ENSG00000048392	black
ENSG00000048405	black
ENSG00000048462	black
ENSG00000048471	black
ENSG00000048544	black
ENSG00000048649	black
ENSG00000048707	black
ENSG00000048740	black
ENSG00000048828	black
ENSG00000048991	black
ENSG00000049089	black
ENSG00000049167	black
ENSG00000049239	black
ENSG00000049247	black
ENSG00000049249	black
ENSG00000049449	black
ENSG00000049541	black
ENSG00000049618	black
ENSG00000049656	black
ENSG00000049769	black
ENSG00000049860	black
ENSG00000050130	black
ENSG00000050165	black
ENSG00000050344	black
ENSG00000050405	black
ENSG00000050426	black
ENSG00000050748	black
ENSG00000051009	black
ENSG00000051108	black
ENSG00000051128	black
ENSG00000051382	black
ENSG00000051523	black
ENSG00000051596	black
ENSG00000051825	black
ENSG00000052126	black
ENSG00000052723	black
ENSG00000052795	black
ENSG00000052802	black
ENSG00000052841	black
ENSG00000053254	black
ENSG00000053371	black
ENSG00000053372	black
ENSG00000053501	black
ENSG00000053702	black
ENSG00000053770	black
ENSG00000053900	black
ENSG00000053918	black
ENSG00000054116	black
ENSG00000054118	black
ENSG00000054148	black
ENSG00000054219	black
ENSG00000054267	black
ENSG00000054277	black
ENSG00000054282	black
ENSG00000054523	black
ENSG00000054611	black
ENSG00000054654	black
ENSG00000054793	black
ENSG00000054965	black
ENSG00000054967	black
ENSG00000054983	black
ENSG00000055044	black
ENSG00000055070	black
ENSG00000055130	black
ENSG00000055147	black
ENSG00000055163	black
ENSG00000055208	black
ENSG00000055332	black
ENSG00000055483	black
ENSG00000055609	black
ENSG00000055917	black
ENSG00000055950	black
ENSG00000055955	black
ENSG00000056097	black
ENSG00000056277	black
ENSG00000056558	black
ENSG00000056586	black
ENSG00000056736	black
ENSG00000057252	black
ENSG00000057608	black
ENSG00000057657	black
ENSG00000057663	black
ENSG00000057935	black
ENSG00000058056	black
ENSG00000058063	black
ENSG00000058262	black
ENSG00000058453	black
ENSG00000058600	black
ENSG00000058668	black
ENSG00000058673	black
ENSG00000058729	black
ENSG00000058804	black
ENSG00000058866	black
ENSG00000059122	black
ENSG00000059145	black
ENSG00000059377	black
ENSG00000059378	black
ENSG00000059573	black
ENSG00000059588	black
ENSG00000059691	black
ENSG00000059758	black
ENSG00000060069	black
ENSG00000060237	black
ENSG00000060339	black
ENSG00000060491	black
ENSG00000060558	black
ENSG00000060642	black
ENSG00000060688	black
ENSG00000060749	black
ENSG00000060762	black
ENSG00000060971	black
ENSG00000060982	black
ENSG00000061273	black
ENSG00000061676	black
ENSG00000061794	black
ENSG00000061936	black
ENSG00000061938	black
ENSG00000061987	black
ENSG00000062485	black
ENSG00000062598	black
ENSG00000062650	black
ENSG00000062725	black
ENSG00000062822	black
ENSG00000063046	black
ENSG00000063169	black
ENSG00000063176	black
ENSG00000063241	black
ENSG00000063244	black
ENSG00000063245	black
ENSG00000063322	black
ENSG00000063587	black
ENSG00000063601	black
ENSG00000063761	black
ENSG00000063978	black
ENSG00000064012	black
ENSG00000064102	black
ENSG00000064115	black
ENSG00000064201	black
ENSG00000064313	black
ENSG00000064393	black
ENSG00000064419	black
ENSG00000064489	black
ENSG00000064545	black
ENSG00000064601	black
ENSG00000064607	black
ENSG00000064651	black
ENSG00000064652	black
ENSG00000064687	black
ENSG00000064703	black
ENSG00000064726	black
ENSG00000064763	black
ENSG00000064886	black
ENSG00000064932	black
ENSG00000064933	black
ENSG00000064961	black
ENSG00000064995	black
ENSG00000064999	black
ENSG00000065000	black
ENSG00000065029	black
ENSG00000065057	black
ENSG00000065060	black
ENSG00000065150	black
ENSG00000065154	black
ENSG00000065183	black
ENSG00000065243	black
ENSG00000065268	black
ENSG00000065308	black
ENSG00000065357	black
ENSG00000065413	black
ENSG00000065427	black
ENSG00000065457	black
ENSG00000065485	black
ENSG00000065518	black
ENSG00000065526	black
ENSG00000065548	black
ENSG00000065600	black
ENSG00000065665	black
ENSG00000065675	black
ENSG00000065802	black
ENSG00000065809	black
ENSG00000065883	black
ENSG00000065911	black
ENSG00000065970	black
ENSG00000065989	black
ENSG00000066027	black
ENSG00000066044	black
ENSG00000066084	black
ENSG00000066117	black
ENSG00000066135	black
ENSG00000066136	black
ENSG00000066294	black
ENSG00000066322	black
ENSG00000066336	black
ENSG00000066379	black
ENSG00000066422	black
ENSG00000066427	black
ENSG00000066455	black
ENSG00000066557	black
ENSG00000066583	black
ENSG00000066651	black
ENSG00000066654	black
ENSG00000066739	black
ENSG00000066777	black
ENSG00000066827	black
ENSG00000066855	black
ENSG00000066923	black
ENSG00000066933	black
ENSG00000067048	black
ENSG00000067057	black
ENSG00000067082	black
ENSG00000067113	black
ENSG00000067141	black
ENSG00000067167	black
ENSG00000067182	black
ENSG00000067191	black
ENSG00000067221	black
ENSG00000067225	black
ENSG00000067248	black
ENSG00000067334	black
ENSG00000067369	black
ENSG00000067445	black
ENSG00000067560	black
ENSG00000067596	black
ENSG00000067606	black
ENSG00000067646	black
ENSG00000067704	black
ENSG00000067829	black
ENSG00000067840	black
ENSG00000067900	black
ENSG00000067955	black
ENSG00000068001	black
ENSG00000068024	black
ENSG00000068028	black
ENSG00000068079	black
ENSG00000068097	black
ENSG00000068120	black
ENSG00000068305	black
ENSG00000068308	black
[truncated: 16,434 more rows]
