# Supplementary material for: Weighted gene co-expression network analysis of expression data of monozygotic twins identifies specific modules and hub genes related to BMI
Source: BMC Genomics. 2017 Nov 13;18:872. doi: 10.1186/s12864-017-4257-6 (PMC5683603; doi:10.1186/s12864-017-4257-6)
Supplement: Supplementary file 4 — The result for functional annotation within databases of NR, COG, KOG, KEGG, and GO for genes clustered in coral1 module (XLSX 24 kb) [file 12864_2017_4257_MOESM4_ESM.xlsx]

## Sheet: Sheet1
Additional file 4: Table S4. The result for functional annotation within databases of NR, COG, KOG, KEGG, and GO for genes clustered in coral1 module
Gene ID	COG class	COG class annotation	GO annotation	KEGG annotation	KOG class	KOG class annotation	nr annotation
ENSG00000006611	--	--	Biological Process: G2/M transition of mitotic cell cycle (GO:0000086);; Cellular Component: photoreceptor outer segment (GO:0001750);; Cellular Component: photoreceptor inner segment (GO:0001917);; Molecular Function: protein binding (GO:0005515);; Cellular Component: cytosol (GO:0005829);; Cellular Component: cytoskeleton (GO:0005856);; Cellular Component: plasma membrane (GO:0005886);; Biologi…	--	[S]	Function unknown	harmonin isoform b3 [Homo sapiens]
ENSG00000011083	[R]	General function prediction only	--	K05038|0|hsa:6534|SLC6A7, PROT; solute carrier family 6 (neurotransmitter transporter), member 7; K05038 solute carrier family 6 (neurotransmitter transporter, amino acid) member 5/7/9/14 (A)	[T]	Signal transduction mechanisms	sodium-dependent proline transporter [Homo sapiens]
ENSG00000069482	--	--	Molecular Function: actin binding (GO:0003779);; Molecular Function: neuropeptide hormone activity (GO:0005184);; Cellular Component: extracellular region (GO:0005576);; Cellular Component: mitochondrion (GO:0005739);; Cellular Component: Golgi apparatus (GO:0005794);; Cellular Component: plasma membrane (GO:0005886);; Biological Process: smooth muscle contraction (GO:0006939);; Biological Proces…	K05244|8.17677e-55|hsa:51083|GAL, GAL-GMAP, GALN, GLNN, GMAP; galanin/GMAP prepropeptide; K05244 galanin (A)	--	--	pro-galanin, partial [Homo sapiens]
ENSG00000084636	--	--	Molecular Function: integrin binding (GO:0005178);; Cellular Component: collagen type XVI (GO:0005597);; Cellular Component: endoplasmic reticulum lumen (GO:0005788);; Biological Process: cell adhesion (GO:0007155);; Biological Process: integrin-mediated signaling pathway (GO:0007229);; Biological Process: female pregnancy (GO:0007565);; Biological Process: extracellular matrix disassembly (GO:00…	--	[W]	Extracellular structures	PREDICTED: collagen alpha-1(XVI) chain isoform X1 [Homo sapiens]
ENSG00000088325	--	--	Cellular Component: spindle pole (GO:0000922);; Molecular Function: ATP binding (GO:0005524);; Molecular Function: GTP binding (GO:0005525);; Cellular Component: nucleolus (GO:0005730);; Cellular Component: cytoplasm (GO:0005737);; Cellular Component: microtubule (GO:0005874);; Biological Process: apoptotic process (GO:0006915);; Biological Process: mitosis (GO:0007067);; Biological Process: cell…	K16812|0|hsa:22974|TPX2, C20orf1, C20orf2, DIL-2, DIL2, FLS353, GD:C20orf1, HCA519, HCTP4, REPP86, p100; TPX2, microtubule-associated; K16812 targeting protein for Xklp2 (A)	--	--	hepatocellular carcinoma-associated antigen 90 [Homo sapiens]
ENSG00000099282	--	--	Cellular Component: integral component of plasma membrane (GO:0005887);;	K17297|0|ptr:450507|TSPAN15; tetraspanin 15; K17297 tetraspanin-15 (A)	[R]	General function prediction only	tetraspanin-15 [Homo sapiens]
ENSG00000100302	[R]	General function prediction only	Biological Process: synaptic transmission, dopaminergic (GO:0001963);; Molecular Function: GTPase activity (GO:0003924);; Molecular Function: GTP binding (GO:0005525);; Cellular Component: plasma membrane (GO:0005886);; Biological Process: GTP catabolic process (GO:0006184);; Biological Process: small GTPase mediated signal transduction (GO:0007264);; Biological Process: locomotory behavior (GO:0…	K07844|0|pps:100978711|RASD2; RASD family, member 2; K07844 RASD family, member 2 (A)	[R]	General function prediction only	PREDICTED: GTP-binding protein Rhes isoform X1 [Chlorocebus sabaeus]
ENSG00000102048	[R]	General function prediction only	--	K10331|0|hsa:140462|ASB9; ankyrin repeat and SOCS box containing 9; K10331 ankyrin repeat and SOCS box protein 9 (A)	[R]	General function prediction only	ankyrin repeat and SOCS box protein 9 isoform 1 [Homo sapiens]
ENSG00000107147	[P]	Inorganic ion transport and metabolism	Molecular Function: voltage-gated potassium channel activity (GO:0005249);; Cellular Component: voltage-gated potassium channel complex (GO:0008076);; Molecular Function: calcium-activated potassium channel activity (GO:0015269);; Biological Process: potassium ion transmembrane transport (GO:0071805);;	K04946|0|hsa:57582|KCNT1, EIEE14, ENFL5, KCa4.1, SLACK, bA100C15.2; potassium channel, subfamily T, member 1; K04946 potassium channel subfamily T member 1 (A)	[P]	Inorganic ion transport and metabolism	PREDICTED: potassium channel subfamily T member 1 isoform X3 [Chlorocebus sabaeus]
ENSG00000111262	[P]	Inorganic ion transport and metabolism	Molecular Function: delayed rectifier potassium channel activity (GO:0005251);; Biological Process: synaptic transmission (GO:0007268);; Cellular Component: voltage-gated potassium channel complex (GO:0008076);; Molecular Function: outward rectifier potassium channel activity (GO:0015271);; Cellular Component: apical plasma membrane (GO:0016324);; Biological Process: optic nerve structural organi…	K04874|0|hsa:3736|KCNA1, AEMK, EA1, HBK1, HUK1, KV1.1, MBK1, MK1, RBK1; potassium voltage-gated channel, shaker-related subfamily, member 1 (episodic ataxia with myokymia); K04874 potassium voltage-gated channel Shaker-related subfamily A member 1 (A)	[P]	Inorganic ion transport and metabolism	potassium voltage-gated channel subfamily A member 1 [Homo sapiens]
ENSG00000112041	--	--	--	--	[R]	General function prediction only	tubby-related protein 1 isoform 1 [Homo sapiens]
ENSG00000115297	--	--	Biological Process: mesoderm formation (GO:0001707);; Biological Process: neuron migration (GO:0001764);; Biological Process: regulation of respiratory gaseous exchange by neurological system process (GO:0002087);; Molecular Function: sequence-specific DNA binding transcription factor activity (GO:0003700);; Molecular Function: protein binding (GO:0005515);; Cellular Component: nucleus (GO:000563…	K15606|1.93626e-83|pon:100432081|TLX2; T-cell leukemia homeobox 2; K15606 T-cell leukemia homeobox protein 2 (A)	[R]	General function prediction only	PREDICTED: T-cell leukemia homeobox protein 2 [Saimiri boliviensis boliviensis]
ENSG00000115884	--	--	--	K06257|1.53327e-154|hsa:6382|SDC1, CD138, SDC, SYND1, syndecan; syndecan 1; K06257 syndecan 1 (A)	--	--	syndecan-1 [Homo sapiens]
ENSG00000120094	--	--	--	K09301|1.93506e-172|hsa:3211|HOXB1, HCFP3, HOX2, HOX2I, Hox-2.9; homeobox B1; K09301 homeobox protein HoxA/B/D1 (A)	[R]	General function prediction only	homeobox protein Hox-B1 [Homo sapiens]
ENSG00000120937	--	--	Biological Process: response to hypoxia (GO:0001666);; Cellular Component: extracellular space (GO:0005615);; Cellular Component: nucleus (GO:0005634);; Biological Process: cGMP biosynthetic process (GO:0006182);; Biological Process: inflammatory response (GO:0006954);; Biological Process: receptor guanylyl cyclase signaling pathway (GO:0007168);; Biological Process: heart development (GO:0007507…	K12335|1.87245e-58|hsa:4879|NPPB, BNP; natriuretic peptide B; K12335 natriuretic peptide B (A)	--	--	natriuretic protein [Homo sapiens]
ENSG00000121068	--	--	Biological Process: negative regulation of transcription from RNA polymerase II promoter (GO:0000122);; Biological Process: outflow tract septum morphogenesis (GO:0003148);; Biological Process: endocardial cushion morphogenesis (GO:0003203);; Biological Process: regulation of transcription from RNA polymerase II promoter involved in myocardial precursor cell differentiation (GO:0003256);; Molecul…	K10176|0|hsa:6909|TBX2; T-box 2; K10176 T-box protein 2 (A)	[K]	Transcription	T-box transcription factor TBX2 [Homo sapiens]
ENSG00000124249	--	--	--	K04923|0|hsa:60598|KCNK15, K2p15.1, KCNK11, KCNK14, KT3.3, TASK-5, TASK5, dJ781B1.1; potassium channel, subfamily K, member 15; K04923 potassium channel subfamily K member 15 (A)	[P]	Inorganic ion transport and metabolism	potassium channel subfamily K member 15 precursor [Homo sapiens]
ENSG00000124391	--	--	--	K05491|1.64195e-114|hsa:27189|IL17C, CX2, IL-17C; interleukin 17C; K05491 interleukin 17C (A)	--	--	interleukin-17C precursor [Homo sapiens]
ENSG00000128310	--	--	Molecular Function: galanin receptor activity (GO:0004966);; Molecular Function: protein binding (GO:0005515);; Cellular Component: plasma membrane (GO:0005886);; Biological Process: muscle contraction (GO:0006936);; Biological Process: adenylate cyclase-modulating G-protein coupled receptor signaling pathway (GO:0007188);; Biological Process: negative regulation of adenylate cyclase activity (GO…	K04232|0|hsa:8484|GALR3; galanin receptor 3; K04232 galanin receptor 3 (A)	[R]	General function prediction only	galanin receptor type 3 [Homo sapiens]
ENSG00000128422	--	--	Biological Process: morphogenesis of an epithelium (GO:0002009);; Molecular Function: structural constituent of cytoskeleton (GO:0005200);; Cellular Component: cytoplasm (GO:0005737);; Cellular Component: intermediate filament (GO:0005882);; Biological Process: signal transduction (GO:0007165);; Biological Process: positive regulation of cell growth (GO:0030307);; Biological Process: keratinizati…	K07604|0|hsa:3872|KRT17, K17, PC, PC2, PCHC1; keratin 17; K07604 type I keratin, acidic (A)	--	--	unnamed protein product [Homo sapiens]
ENSG00000129946	--	--	Cellular Component: cytosol (GO:0005829);; Biological Process: Ras protein signal transduction (GO:0007265);; Biological Process: insulin receptor signaling pathway (GO:0008286);; Biological Process: neurotrophin TRK receptor signaling pathway (GO:0048011);;	K17447|0|hsa:25759|SHC2, SCK, SHCB, SLI; SHC (Src homology 2 domain containing) transforming protein 2; K17447 SHC- transforming protein 2 (A)	[T]	Signal transduction mechanisms	SHC-transforming protein 2 [Homo sapiens]
ENSG00000130203	--	--	Biological Process: response to reactive oxygen species (GO:0000302);; Biological Process: retinoid metabolic process (GO:0001523);; Molecular Function: beta-amyloid binding (GO:0001540);; Biological Process: negative regulation of endothelial cell proliferation (GO:0001937);; Biological Process: response to dietary excess (GO:0002021);; Molecular Function: phospholipid binding (GO:0005543);; Cel…	K04524|0|hsa:348|APOE, AD2, APO-E, LDLCQ5, LPG; apolipoprotein E; K04524 apolipoprotein E (A)	--	--	apolipoprotein E isoform b precursor [Homo sapiens]
ENSG00000132698	[R]	General function prediction only	Biological Process: cytokinesis (GO:0000910);; Molecular Function: GTPase activity (GO:0003924);; Molecular Function: GTP binding (GO:0005525);; Cellular Component: mitochondrion (GO:0005739);; Cellular Component: trans-Golgi network (GO:0005802);; Biological Process: GTP catabolic process (GO:0006184);; Biological Process: water transport (GO:0006833);; Biological Process: small GTPase mediated …	K07906|1.43927e-155|ptr:457382|RAB25; RAB25, member RAS oncogene family; K07906 Ras-related protein Rab-25 (A)	[U]	Intracellular trafficking, secretion, and vesicular transport	GTP-binding protein Rab25 [Homo sapiens]
ENSG00000138136	--	--	Molecular Function: transcription regulatory region sequence-specific DNA binding (GO:0000976);; Biological Process: heart looping (GO:0001947);; Molecular Function: sequence-specific DNA binding transcription factor activity (GO:0003700);; Cellular Component: nucleus (GO:0005634);; Cellular Component: transcription factor complex (GO:0005667);; Biological Process: muscle organ development (GO:00…	K09353|5.29562e-167|hsa:10660|LBX1, HPX-6, HPX6, LBX1H, homeobox; ladybird homeobox 1; K09353 homeobox protein LBX (A)	[R]	General function prediction only	transcription factor LBX1 [Homo sapiens]
ENSG00000142871	--	--	Biological Process: regulation of cell growth (GO:0001558);; Biological Process: intussusceptive angiogenesis (GO:0002041);; Biological Process: atrioventricular valve morphogenesis (GO:0003181);; Biological Process: apoptotic process involved in heart morphogenesis (GO:0003278);; Biological Process: ventricular septum development (GO:0003281);; Molecular Function: integrin binding (GO:0005178);;…	K06829|0|hsa:3491|CYR61, CCN1, GIG1, IGFBP10; cysteine-rich, angiogenic inducer, 61; K06829 cysteine rich protein 61 (A)	--	--	protein CYR61 precursor [Homo sapiens]
ENSG00000145506	--	--	Molecular Function: calcium ion binding (GO:0005509);; Biological Process: exocytosis (GO:0006887);; Biological Process: positive regulation of protein processing (GO:0010954);; Cellular Component: cytoplasmic membrane-bounded vesicle (GO:0016023);; Cellular Component: basolateral plasma membrane (GO:0016323);; Cellular Component: lateral plasma membrane (GO:0016328);; Molecular Function: growth …	K03213|0|ggo:101131815|NKD2; protein naked cuticle homolog 2; K03213 naked cuticle (A)	--	--	protein naked cuticle homolog 2 isoform 1 [Homo sapiens]
ENSG00000149735	--	--	Molecular Function: hormone activity (GO:0005179);; Cellular Component: extracellular region (GO:0005576);;	--	--	--	PREDICTED: glycoprotein hormone alpha-2 isoform X1 [Pan troglodytes]
ENSG00000151704	--	--	Biological Process: kidney development (GO:0001822);; Biological Process: tissue homeostasis (GO:0001894);; Molecular Function: inward rectifier potassium channel activity (GO:0005242);; Molecular Function: ATP binding (GO:0005524);; Molecular Function: phosphatidylinositol-4,5-bisphosphate binding (GO:0005546);; Biological Process: synaptic transmission (GO:0007268);; Biological Process: excreti…	K04995|0|hsa:3758|KCNJ1, KIR1.1, ROMK, ROMK1; potassium inwardly-rectifying channel, subfamily J, member 1; K04995 potassium inwardly-rectifying channel subfamily J member 1 (A)	[P]	Inorganic ion transport and metabolism	ATP-sensitive inward rectifier potassium channel 1 isoform a [Homo sapiens]
ENSG00000161509	--	--	--	K05211|0|hsa:2905|GRIN2C, GluN2C, NMDAR2C, NR2C; glutamate receptor, ionotropic, N-methyl D-aspartate 2C; K05211 glutamate receptor ionotropic, NMDA 2C (A)	[PET]	--	NMDA receptor [Homo sapiens]
ENSG00000161647	[F]	Nucleotide transport and metabolism	Molecular Function: guanylate kinase activity (GO:0004385);; Cellular Component: integral component of plasma membrane (GO:0005887);; Biological Process: signal transduction (GO:0007165);; Cellular Component: cell surface (GO:0009986);; Molecular Function: PDZ domain binding (GO:0030165);;	--	[T]	Signal transduction mechanisms	membrane protein, palmitoylated 3 (MAGUK p55 subfamily member 3), isoform CRA_a [Homo sapiens]
ENSG00000162494	--	--	--	--	[R]	General function prediction only	LRRC38 protein, partial [Homo sapiens]
ENSG00000162706	--	--	--	K06780|0|ptr:457426|CADM3; cell adhesion molecule 3; K06780 cell adhesion molecule 3 (A)	--	--	cell adhesion molecule 3 isoform 1 precursor [Homo sapiens]
ENSG00000164061	--	--	Cellular Component: nucleolus (GO:0005730);; Cellular Component: cytoplasm (GO:0005737);; Biological Process: synaptic transmission (GO:0007268);; Cellular Component: microtubule cytoskeleton (GO:0015630);; Cellular Component: cell junction (GO:0030054);; Cellular Component: dendrite (GO:0030425);; Cellular Component: neuron projection terminus (GO:0044306);; Molecular Function: metal ion binding…	--	--	--	Bassoon protein [Homo sapiens]
ENSG00000166866	[Z]	Cytoskeleton	Molecular Function: motor activity (GO:0003774);; Molecular Function: actin binding (GO:0003779);; Molecular Function: calmodulin binding (GO:0005516);; Molecular Function: ATP binding (GO:0005524);; Cellular Component: microvillus (GO:0005902);; Cellular Component: brush border (GO:0005903);; Biological Process: sensory perception of sound (GO:0007605);; Cellular Component: basal plasma membrane…	K10356|0|hsa:4640|MYO1A, BBMI, DFNA48, MIHC, MYHL; myosin IA; K10356 myosin I (A)	[Z]	Cytoskeleton	unconventional myosin-Ia [Homo sapiens]
ENSG00000169783	--	--	--	--	[R]	General function prediction only	leucine-rich repeat and immunoglobulin-like domain-containing nogo receptor-interacting protein 1 isoform a precursor [Homo sapiens]
ENSG00000170523	--	--	Molecular Function: structural molecule activity (GO:0005198);; Biological Process: epidermis development (GO:0008544);; Cellular Component: keratin filament (GO:0045095);;	K07605|0|hsa:3889|KRT83, HB3, Hb-3, KRTHB3; keratin 83; K07605 type II keratin, basic (A)	--	--	keratin, type II cuticular Hb3 [Homo sapiens]
ENSG00000170893	--	--	Biological Process: response to hypoxia (GO:0001666);; Molecular Function: neuropeptide hormone activity (GO:0005184);; Cellular Component: extracellular region (GO:0005576);; Cellular Component: nucleus (GO:0005634);; Cellular Component: plasma membrane (GO:0005886);; Biological Process: adult walking behavior (GO:0007628);; Molecular Function: thyrotropin-releasing hormone activity (GO:0008437)…	K05253|6.82992e-112|hsa:7200|TRH, Pro-TRH, TRF; thyrotropin-releasing hormone; K05253 thyrotropin-releasing hormone (A)	--	--	thyrotropin releasing hormone preproprotein [Homo sapiens]
ENSG00000172350	[V]	Defense mechanisms	Molecular Function: ATP binding (GO:0005524);; Cellular Component: plasma membrane (GO:0005886);; Biological Process: ATP catabolic process (GO:0006200);; Cellular Component: integral component of membrane (GO:0016021);; Molecular Function: ATPase activity (GO:0016887);; Molecular Function: cholesterol transporter activity (GO:0017127);; Biological Process: cholesterol efflux (GO:0033344);; Molec…	K05680|0|ptr:466802|ABCG4; ATP-binding cassette, sub-family G (WHITE), member 4; K05680 ATP-binding cassette, subfamily G (WHITE), member 4 (A)	[Q]	Secondary metabolites biosynthesis, transport and catabolism	ATP-binding cassette sub-family G member 4 [Homo sapiens]
ENSG00000175287	[Q]	Secondary metabolites biosynthesis, transport and catabolism	Molecular Function: oxidoreductase activity, acting on single donors with incorporation of molecular oxygen, incorporation of two atoms of oxygen (GO:0016702);; Molecular Function: metal ion binding (GO:0046872);;	--	[I]	Lipid transport and metabolism	phytanoyl-CoA dioxygenase domain-containing protein 1 isoform b [Homo sapiens]
ENSG00000177238	--	--	Biological Process: plasma membrane repair (GO:0001778);; Molecular Function: phosphatidylserine binding (GO:0001786);; Biological Process: muscle system process (GO:0003012);; Biological Process: exocytosis (GO:0006887);; Biological Process: muscle organ development (GO:0007517);; Molecular Function: zinc ion binding (GO:0008270);; Cellular Component: cytoplasmic vesicle membrane (GO:0030659);; …	K12036|0|ptr:467960|TRIM72; tripartite motif containing 72, E3 ubiquitin protein ligase; K12036 tripartite motif-containing protein 72 (A)	[O]	Posttranslational modification, protein turnover, chaperones	tripartite motif-containing protein 72 [Homo sapiens]
ENSG00000177398	--	--	Molecular Function: calcium ion binding (GO:0005509);; Cellular Component: extracellular space (GO:0005615);; Cellular Component: cytoplasm (GO:0005737);; Cellular Component: external side of plasma membrane (GO:0009897);; Biological Process: negative regulation of peptidase activity (GO:0010466);; Cellular Component: integral component of membrane (GO:0016021);; Molecular Function: peptidase inh…	--	--	--	uromodulin-like 1 isoform 2 precursor [Homo sapiens]
ENSG00000177984	--	--	Molecular Function: transporter activity (GO:0005215);; Cellular Component: extracellular region (GO:0005576);; Biological Process: lipid metabolic process (GO:0006629);; Biological Process: transport (GO:0006810);; Molecular Function: small molecule binding (GO:0036094);;	--	--	--	lipocalin-15 precursor [Homo sapiens]
ENSG00000177990	--	--	Biological Process: multicellular organismal development (GO:0007275);; Biological Process: spermatid development (GO:0007286);; Cellular Component: integral component of membrane (GO:0016021);; Molecular Function: transferase activity, transferring glycosyl groups (GO:0016757);;	--	[S]	Function unknown	probable C-mannosyltransferase DPY19L2 [Homo sapiens]
ENSG00000178882	--	--	--	--	--	--	RecName: Full=Filamin-interacting protein FAM101A; AltName: Full=Regulator of filamin protein A; Short=RefilinA [Homo sapiens]
ENSG00000184697	--	--	--	K06087|6.54837e-116|ptr:467882|CLDN6; claudin 6; K06087 claudin (A)	--	--	PREDICTED: claudin-6 [Pan troglodytes]
ENSG00000185013	--	--	Molecular Function: nucleotide binding (GO:0000166);; Molecular Function: magnesium ion binding (GO:0000287);; Cellular Component: endoplasmic reticulum (GO:0005783);; Cellular Component: cytosol (GO:0005829);; Biological Process: purine nucleobase metabolic process (GO:0006144);; Biological Process: purine nucleotide catabolic process (GO:0006195);; Molecular Function: 5'-nucleotidase activity (…	K01081|0|pon:100448854|NT5C1B; 5'-nucleotidase, cytosolic IB; K01081 5'-nucleotidase [EC:3.1.3.5] (A)	--	--	cytosolic 5&apos;-nucleotidase 1B isoform 4 [Homo sapiens]
ENSG00000186897	--	--	--	--	--	--	complement C1q-like protein 4 precursor [Homo sapiens]
ENSG00000188782	[P]	Inorganic ion transport and metabolism	--	K16892|0|hsa:378807|CATSPER4; cation channel, sperm associated 4; K16892 cation channel sperm-associated protein 4 (A)	--	--	cation channel sperm-associated protein 4 [Homo sapiens]
ENSG00000189410	--	--	--	--	--	--	PREDICTED: SH2 domain-containing protein 5 isoform X1 [Pan paniscus]
ENSG00000196364	--	--	Molecular Function: serine-type endopeptidase activity (GO:0004252);; Cellular Component: extracellular region (GO:0005576);; Biological Process: proteolysis (GO:0006508);;	--	[E]	Amino acid transport and metabolism	RecName: Full=Putative serine protease 29; AltName: Full=Implantation serine proteinase 2-like protein; Short=ISP2-like protein; Flags: Precursor [Homo sapiens]
ENSG00000196890	--	--	Cellular Component: nucleosome (GO:0000786);; Molecular Function: DNA binding (GO:0003677);; Cellular Component: nucleus (GO:0005634);; Biological Process: nucleosome assembly (GO:0006334);; Biological Process: defense response to bacterium (GO:0042742);; Molecular Function: protein heterodimerization activity (GO:0046982);;	K11252|9.08844e-63|umr:103678853|histone H2B type 3-B-like; K11252 histone H2B (A)	[B]	Chromatin structure and dynamics	histone H2B type 1-H [Macaca mulatta]
ENSG00000197446	[Q]	Secondary metabolites biosynthesis, transport and catabolism	--	K07416|0|hsa:1572|CYP2F1, C2F1, CYP2F; cytochrome P450, family 2, subfamily F, polypeptide 1 (EC:1.14.14.1); K07416 cytochrome P450, family 2, subfamily F [EC:1.14.14.1] (A)	[Q]	Secondary metabolites biosynthesis, transport and catabolism	cytochrome P450 2F1 precursor [Homo sapiens]
ENSG00000198555	[R]	General function prediction only	Molecular Function: creatine:sodium symporter activity (GO:0005309);; Molecular Function: neurotransmitter:sodium symporter activity (GO:0005328);; Cellular Component: integral component of plasma membrane (GO:0005887);; Biological Process: creatine metabolic process (GO:0006600);; Biological Process: neurotransmitter transport (GO:0006836);; Biological Process: muscle contraction (GO:0006936);; …	K05039|0|cjc:100404520|SLC6A8; solute carrier family 6 (neurotransmitter transporter), member 8; K05039 solute carrier family 6 (neurotransmitter transporter, GABA) member 6/8/11/12/13 (A)	[T]	Signal transduction mechanisms	PREDICTED: LOW QUALITY PROTEIN: sodium- and chloride-dependent creatine transporter 1 [Callithrix jacchus]
ENSG00000203883	--	--	Biological Process: negative regulation of transcription from RNA polymerase II promoter (GO:0000122);; Cellular Component: nuclear chromatin (GO:0000790);; Molecular Function: RNA polymerase II core promoter proximal region sequence-specific DNA binding (GO:0000978);; Molecular Function: RNA polymerase II core promoter proximal region sequence-specific DNA binding transcription factor activity i…	K09270|2.0799e-145|hsa:54345|SOX18, HLTS; SRY (sex determining region Y)-box 18; K09270 transcription factor SOX7/8/10/18 (SOX group E/F) (A)	[K]	Transcription	transcription factor SOX-18 [Homo sapiens]
ENSG00000203910	--	--	--	--	--	--	uncharacterized protein C1orf146 [Homo sapiens]
ENSG00000204173	--	--	--	--	--	--	RecName: Full=Putative protein LRRC37A5P; AltName: Full=Leucine-rich repeat-containing 37 member A5 pseudogene [Homo sapiens]
ENSG00000211643	--	--	--	K06553|5.22373e-66|pon:100432785|immunoglobulin omega chain-like; K06553 pre-B lymphocyte gene (A)	--	--	hCG1685763, partial [Homo sapiens]
ENSG00000220575	--	--	Molecular Function: serotonin receptor activity (GO:0004993);; Cellular Component: rough endoplasmic reticulum (GO:0005791);; Cellular Component: Golgi apparatus (GO:0005794);; Cellular Component: integral component of plasma membrane (GO:0005887);; Biological Process: G-protein coupled receptor signaling pathway, coupled to cyclic nucleotide second messenger (GO:0007187);; Biological Process: se…	--	[R]	General function prediction only	PREDICTED: hypothetical protein LOC100426229 [Macaca mulatta]
ENSG00000222004	--	--	--	--	--	--	putative uncharacterized protein C7orf71 isoform a [Homo sapiens]
ENSG00000225950	--	--	--	--	--	--	unnamed protein product [Homo sapiens]
ENSG00000229924	--	--	Molecular Function: nucleic acid binding (GO:0003676);; Molecular Function: zinc ion binding (GO:0008270);;	--	--	--	RecName: Full=Putative protein FAM90A23P [Homo sapiens]
ENSG00000232329	--	--	Molecular Function: calcium ion binding (GO:0005509);; Biological Process: ion transport (GO:0006811);; Biological Process: neuropeptide signaling pathway (GO:0007218);; Cellular Component: integral component of membrane (GO:0016021);; Molecular Function: carbohydrate binding (GO:0030246);;	--	[PT]	--	unnamed protein product [Homo sapiens]
ENSG00000234906	--	--	Biological Process: retinoid metabolic process (GO:0001523);; Cellular Component: early endosome (GO:0005769);; Biological Process: phototransduction, visible light (GO:0007603);; Molecular Function: lipid binding (GO:0008289);; Biological Process: positive regulation of phospholipase activity (GO:0010518);; Biological Process: positive regulation of triglyceride catabolic process (GO:0010898);; …	--	--	--	apolipoprotein C-II precursor [Homo sapiens]
ENSG00000242766	--	--	Molecular Function: antigen binding (GO:0003823);; Cellular Component: extracellular region (GO:0005576);; Cellular Component: plasma membrane (GO:0005886);; Biological Process: complement activation, classical pathway (GO:0006958);; Biological Process: Fc-epsilon receptor signaling pathway (GO:0038095);; Biological Process: Fc-gamma receptor signaling pathway involved in phagocytosis (GO:0038096…	--	--	--	Ig kappa chain V region L14 - human
ENSG00000248602	--	--	--	K17907|0|hsa:285973|ATG9B, APG9L2, NOS3AS, SONE; autophagy related 9B; K17907 autophagy-related protein 9 (A)	[R]	General function prediction only	autophagy-related protein 9B [Homo sapiens]
ENSG00000249109	--	--	--	K09327|1.65535e-20|mcc:707843|PROP1; uncharacterized LOC707843; K09327 homeobox protein prophet of Pit-1 (A)	--	--	PREDICTED: hypothetical protein LOC707843 [Macaca mulatta]
ENSG00000250799	[E]	Amino acid transport and metabolism	--	K11394|0|hsa:58510|PRODH2, HSPOX1; proline dehydrogenase (oxidase) 2 (EC:1.5.5.2); K11394 hydroxyproline oxidase [EC:1.5.-.-] (A)	[E]	Amino acid transport and metabolism	probable proline dehydrogenase 2 [Homo sapiens]
