# Supplementary material for: Weighted gene co-expression network analysis of expression data of monozygotic twins identifies specific modules and hub genes related to BMI
Source: BMC Genomics. 2017 Nov 13;18:872. doi: 10.1186/s12864-017-4257-6 (PMC5683603; doi:10.1186/s12864-017-4257-6)
Supplement: Supplementary file 5 — GO classification of genes in coral1 module (XLSX 13 kb) [file 12864_2017_4257_MOESM5_ESM.xlsx]

## Sheet: Sheet1
Additional file 5: Table S5. GO classification of genes in coral1 module
GO_classify1	GO_classify2	Gene number in the secondary node of GO for all genes	Proportion of gene number in the secondary node of GO for all genes&	Gene number in the secondary node of GO for genes in coral1 module	Proportion of gene number in the secondary node of GO for genes in coral1 module#	P-value
Biological process	cellular process	10635	0.700547	34	0.809524	0.123
Biological process	single-organism process	10156	0.668994	35	0.833333	0.024*
Biological process	biological regulation	8711	0.573809	26	0.619048	0.554
Biological process	metabolic process	7372	0.485607	18	0.428571	0.46
Biological process	response to stimulus	5726	0.377182	19	0.452381	0.315
Biological process	multicellular organismal process	4484	0.295369	21	0.5	0.004*
Biological process	developmental process	3836	0.252684	18	0.428571	0.009*
Biological process	localization	3758	0.247546	19	0.452381	0.002*
Biological process	signaling	3675	0.242079	18	0.428571	0.005*
Biological process	cellular component organization or biogenesis	3626	0.238851	14	0.333333	0.152
Biological process	immune system process	1627	0.107173	1	0.0238095	0.126
Biological process	multi-organism process	1508	0.0993347	5	0.119048	0.605
Biological process	reproductive process	980	0.0645544	4	0.0952381	0.347
Biological process	locomotion	963	0.0634346	3	0.0714286	0.748
Biological process	reproduction	711	0.0468349	2	0.047619	1
Biological process	biological adhesion	649	0.0427508	2	0.047619	0.701
Biological process	growth	271	0.0178513	1	0.0238095	0.532
Biological process	rhythmic process	157	0.0103419	0	0	1
Biological process	biological phase	89	0.00586259	0	0	1
Biological process	cell killing	47	0.00309598	0	0	1
Biological process	hormone secretion	41	0.00270074	1	0.0238095	0.11
Biological process	cell aggregation	26	0.00171267	0	0	1
Cellular component	cell part	12660	0.833937	34	0.809524	0.671
Cellular component	cell	12652	0.83341	34	0.809524	0.678
Cellular component	organelle	9476	0.624201	22	0.52381	0.18
Cellular component	membrane	6866	0.452276	22	0.52381	0.352
Cellular component	organelle part	6164	0.406034	12	0.285714	0.113
Cellular component	membrane part	5342	0.351887	16	0.380952	0.694
Cellular component	macromolecular complex	3745	0.24669	15	0.357143	0.097
Cellular component	extracellular region	1939	0.127725	11	0.261905	0.009*
Cellular component	membrane-enclosed lumen	1413	0.0930769	3	0.0714286	0.795
Cellular component	extracellular region part	1003	0.0660694	4	0.0952381	0.358
Cellular component	cell junction	715	0.0470983	1	0.0238095	0.722
Cellular component	synapse	460	0.030301	2	0.047619	0.366
Cellular component	synapse part	335	0.0220671	1	0.0238095	0.609
Cellular component	extracellular matrix	329	0.0216718	0	0	1
Cellular component	extracellular matrix part	114	0.00750939	0	0	1
Cellular component	collagen trimer	76	0.00500626	1	0.0238095	0.192
Cellular component	nucleoid	43	0.00283249	0	0	1
Cellular component	virion	14	0.000922205	0	0	1
Cellular component	virion part	6	0.000395231	0	0	1
Molecular function	binding	10469	0.689612	33	0.785714	0.179
Molecular function	catalytic activity	4885	0.321784	9	0.214286	0.136
Molecular function	molecular transducer activity	1429	0.0941308	3	0.0714286	0.794
Molecular function	receptor activity	1300	0.0856334	3	0.0714286	1
Molecular function	transporter activity	1042	0.0686384	7	0.166667	0.023*
Molecular function	nucleic acid binding transcription factor activity	903	0.0594822	4	0.0952381	0.315
Molecular function	enzyme regulator activity	784	0.0516435	3	0.0714286	0.478
Molecular function	structural molecule activity	556	0.0366247	2	0.047619	0.667
Molecular function	protein binding transcription factor activity	483	0.0318161	1	0.0238095	1
Molecular function	guanyl-nucleotide exchange factor activity	176	0.0115934	0	0	1
Molecular function	electron carrier activity	141	0.00928793	0	0	1
Molecular function	channel regulator activity	95	0.00625782	0	0	1
Molecular function	antioxidant activity	61	0.00401818	1	0.0238095	0.158
Molecular function	receptor regulator activity	45	0.00296423	0	0	1
Molecular function	translation regulator activity	27	0.00177854	0	0	1
Molecular function	chemoattractant activity	20	0.00131744	0	0	1
Molecular function	morphogen activity	8	0.000526975	0	0	1
Molecular function	metallochaperone activity	5	0.000329359	0	0	1
Molecular function	chemorepellent activity	5	0.000329359	0	0	1
Molecular function	nutrient reservoir activity	3	0.000197615	0	0	1
Molecular function	protein tag	2	0.000131744	0	0	1
Note: & the total number of all genes was 15181;
# the total number of genes in coral1 module was 42;
* P-value < 0.05
