# Supplementary material for: Weighted gene co-expression network analysis of expression data of monozygotic twins identifies specific modules and hub genes related to BMI
Source: BMC Genomics. 2017 Nov 13;18:872. doi: 10.1186/s12864-017-4257-6 (PMC5683603; doi:10.1186/s12864-017-4257-6)
Supplement: Supplementary file 6 — KEGG categories of genes in coral1 module (XLSX 12 kb) [file 12864_2017_4257_MOESM6_ESM.xlsx]

## Sheet: Sheet1
Additional file 6: Table S6. KEGG categories of genes in coral1 module
KEGG Category	KEGG pathway ID	Gene number in specified annotation KEGG pathway	Gene number in all annotation KEGG pathways	Proportion of gene number in specified annotation KEGG pathways versus gene number in all annotation KEGG pathways	Gene ID	KO
Cellular Processes		3	16	0.1875
Focal adhesion	ko04510	1	16	0.0625	ENSG00000129946	K17447
Signaling pathways regulating pluripotency of stem cells	ko04550	1	16	0.0625	ENSG00000120094	K09301
Tight junction	ko04530	1	16	0.0625	ENSG00000184697	K06087
Environmental Information Processing		9	16	0.5625
ABC transporters	ko02010	1	16	0.0625	ENSG00000172350	K05680
Calcium signaling pathway	ko04020	1	16	0.0625	ENSG00000161509	K05211
ErbB signaling pathway	ko04012	1	16	0.0625	ENSG00000129946	K17447
Ras signaling pathway	ko04014	1	16	0.0625	ENSG00000129946	K17447
VEGF signaling pathway	ko04370	1	16	0.0625	ENSG00000129946	K17447
Wnt signaling pathway	ko04310	1	16	0.0625	ENSG00000145506	K03213
cAMP signaling pathway	ko04024	1	16	0.0625	ENSG00000161509	K05211
cGMP-PKG signaling pathway	ko04022	1	16	0.0625	ENSG00000120937	K12335
Cell adhesion molecules (CAMs)	ko04514	3	16	0.1875	ENSG00000115884;ENSG00000162706;ENSG00000184697	K06257+K06780+K06087
ECM-receptor interaction	ko04512	1	16	0.0625	ENSG00000115884	K06257
Neuroactive ligand-receptor interaction	ko04080	2	16	0.125	ENSG00000128310;ENSG00000161509	K04232+K05211
Human Diseases		6	16	0.375
Proteoglycans in cancer	ko05205	1	16	0.0625	ENSG00000115884	K06257
Viral carcinogenesis	ko05203	1	16	0.0625	ENSG00000196890	K11252
Chronic myeloid leukemia	ko05220	1	16	0.0625	ENSG00000129946	K17447
Glioma	ko05214	1	16	0.0625	ENSG00000129946	K17447
Systemic lupus erythematosus	ko05322	1	16	0.0625	ENSG00000196890	K11252
Bacterial invasion of epithelial cells	ko05100	1	16	0.0625	ENSG00000129946	K17447
Malaria	ko05144	1	16	0.0625	ENSG00000115884	K06257
Hepatitis C	ko05160	1	16	0.0625	ENSG00000184697	K06087
Alzheimer's disease	ko05010	2	16	0.125	ENSG00000130203;ENSG00000161509	K04524+K05211
Amyotrophic lateral sclerosis (ALS)	ko05014	1	16	0.0625	ENSG00000161509	K05211
Alcoholism	ko05034	3	16	0.1875	ENSG00000129946;ENSG00000161509;ENSG00000196890	K17447+K05211+K11252
Amphetamine addiction	ko05031	1	16	0.0625	ENSG00000161509	K05211
Cocaine addiction	ko05030	1	16	0.0625	ENSG00000161509	K05211
Nicotine addiction	ko05033	1	16	0.0625	ENSG00000161509	K05211
Metabolism		3	16	0.1875
Arginine and proline metabolism	ko00330	1	16	0.0625	ENSG00000250799	K11394
Nicotinate and nicotinamide metabolism	ko00760	1	16	0.0625	ENSG00000185013	K01081
Purine metabolism	ko00230	1	16	0.0625	ENSG00000185013	K01081
Pyrimidine metabolism	ko00240	1	16	0.0625	ENSG00000185013	K01081
Metabolism of xenobiotics by cytochrome P450	ko00980	1	16	0.0625	ENSG00000197446	K07416
Organismal Systems		4	16	0.25
Gastric acid secretion	ko04971	1	16	0.0625	ENSG00000151704	K04995
Estrogen signaling pathway	ko04915	1	16	0.0625	ENSG00000129946	K17447
Insulin signaling pathway	ko04910	1	16	0.0625	ENSG00000129946	K17447
Prolactin signaling pathway	ko04917	1	16	0.0625	ENSG00000129946	K17447
Circadian entrainment	ko04713	1	16	0.0625	ENSG00000161509	K05211
Aldosterone-regulated sodium reabsorption	ko04960	1	16	0.0625	ENSG00000151704	K04995
Chemokine signaling pathway	ko04062	1	16	0.0625	ENSG00000129946	K17447
Leukocyte transendothelial migration	ko04670	1	16	0.0625	ENSG00000184697	K06087
Natural killer cell mediated cytotoxicity	ko04650	1	16	0.0625	ENSG00000129946	K17447
Glutamatergic synapse	ko04724	1	16	0.0625	ENSG00000161509	K05211
Long-term potentiation	ko04720	1	16	0.0625	ENSG00000161509	K05211
Neurotrophin signaling pathway	ko04722	1	16	0.0625	ENSG00000129946	K17447
