# Supplementary material for: Weighted gene co-expression network analysis of expression data of monozygotic twins identifies specific modules and hub genes related to BMI
Source: BMC Genomics. 2017 Nov 13;18:872. doi: 10.1186/s12864-017-4257-6 (PMC5683603; doi:10.1186/s12864-017-4257-6)
Supplement: Supplementary file 7 — COG function classification in coral1 module (XLSX 12 kb) [file 12864_2017_4257_MOESM7_ESM.xlsx]

## Sheet: coral1.Cog_class
Additional file 7: Table S7. COG function classification in coral1 module
Gene ID	Portein name in COG	E_value	Identity	Score	Organism	COG ID	COG class defination	Function code	Functional categories	Function class defination
ENSG00000166866	SPBC146.13c	7e-167	292/706(41.36)	528	Spo	COG5022	Myosin heavy chain	[Z]	CELLULAR PROCESSES AND SIGNALING	Cytoskeleton
ENSG00000172350	ECU03g0390_1	4e-48	90/239(37.66)	174	Ecu	COG1131	ABC-type multidrug transport system, ATPase component	[V]	CELLULAR PROCESSES AND SIGNALING	Defense mechanisms
ENSG00000132698	SPAC18G6.03	1e-77	116/200(58.00)	237	Spo	COG1100	GTPase SAR1 and related small G proteins	[R]	POORLY CHARACTERIZED	General function prediction only
ENSG00000011083	VC2012	1e-63	152/496(30.65)	223	Vch	COG0733	Na+-dependent transporters of the SNF family	[R]	POORLY CHARACTERIZED	General function prediction only
ENSG00000198555	VC2012	2e-49	136/513(26.51)	184	Vch	COG0733	Na+-dependent transporters of the SNF family	[R]	POORLY CHARACTERIZED	General function prediction only
ENSG00000100302	YGR152c	1e-28	66/168(39.29)	114	Sce	COG1100	GTPase SAR1 and related small G proteins	[R]	POORLY CHARACTERIZED	General function prediction only
ENSG00000102048	all2748	6e-14	65/213(30.52)	73.6	Nos	COG0666	FOG: Ankyrin repeat	[R]	POORLY CHARACTERIZED	General function prediction only
ENSG00000175287	RSp0209	6e-06	28/99(28.28)	48.9	Rso	COG5285	Protein involved in biosynthesis of mitomycin antibiotics/polyketide fumonisin	[Q]	METABOLISM	Secondary metabolites biosynthesis, transport and catabolism
ENSG00000197446	alr1450	3e-23	98/411(23.84)	104	Nos	COG2124	Cytochrome P450	[Q]	METABOLISM	Secondary metabolites biosynthesis, transport and catabolism
ENSG00000188782	BH1501	2e-09	44/145(30.34)	60.8	Bha	COG1226	Kef-type K+ transport systems, predicted NAD-binding component	[P]	METABOLISM	Inorganic ion transport and metabolism
ENSG00000107147	aq_1863	9e-09	54/260(20.77)	61.6	Aae	COG1226	Kef-type K+ transport systems, predicted NAD-binding component	[P]	METABOLISM	Inorganic ion transport and metabolism
ENSG00000111262	MA2034	2e-11	62/200(31.00)	66.6	Mac	COG1226	Kef-type K+ transport systems, predicted NAD-binding component	[P]	METABOLISM	Inorganic ion transport and metabolism
ENSG00000161647	SPBC1198.05	3e-20	54/181(29.83)	92.8	Spo	COG0194	Guanylate kinase	[F]	METABOLISM	Nucleotide transport and metabolism
ENSG00000250799	SPCC70.03c	4e-18	101/447(22.60)	89.4	Spo	COG0506	Proline dehydrogenase	[E]	METABOLISM	Amino acid transport and metabolism
