# Supplementary material for: Weighted gene co-expression network analysis of expression data of monozygotic twins identifies specific modules and hub genes related to BMI
Source: BMC Genomics. 2017 Nov 13;18:872. doi: 10.1186/s12864-017-4257-6 (PMC5683603; doi:10.1186/s12864-017-4257-6)
Supplement: Supplementary file 10 — GO classification of genes in saddlebrown module (XLSX 14 kb) [file 12864_2017_4257_MOESM10_ESM.xlsx]

## Sheet: Sheet1
Additional file 10: Table S9. GO classification of genes in saddlebrown module
GO_classify1	GO_classify2	Gene number in the secondary node of GO for all genes	Proportion of gene number in the secondary node of GO for all genes&	Gene number in the secondary node of GO for genes in saddlebrown module	Proportion of gene number in the secondary node of GO for genes in saddlebrown module#	P-value
Biological process	cellular process	10635	0.700547	101	0.677852	0.547
Biological process	single-organism process	10156	0.668994	100	0.671141	0.956
Biological process	biological regulation	8711	0.573809	80	0.536913	0.365
Biological process	metabolic process	7372	0.485607	62	0.416107	0.091
Biological process	response to stimulus	5726	0.377182	54	0.362416	0.711
Biological process	multicellular organismal process	4484	0.295369	43	0.288591	0.857
Biological process	developmental process	3836	0.252684	39	0.261745	0.8
Biological process	localization	3758	0.247546	31	0.208054	0.266
Biological process	signaling	3675	0.242079	39	0.261745	0.577
Biological process	cellular component organization or biogenesis	3626	0.238851	36	0.241611	0.096
Biological process	immune system process	1627	0.107173	13	0.0872483	0.434
Biological process	multi-organism process	1508	0.0993347	12	0.0805369	0.445
Biological process	reproductive process	980	0.0645544	8	0.0536913	0.591
Biological process	locomotion	963	0.0634346	7	0.0469799	0.412
Biological process	reproduction	711	0.0468349	9	0.0604027	0.436
Biological process	biological adhesion	649	0.0427508	6	0.0402685	0.881
Biological process	growth	271	0.0178513	2	0.0134228	1
Biological process	rhythmic process	157	0.0103419	4	0.0268456	0.072
Biological process	biological phase	89	0.00586259	0	0	1
Biological process	cell killing	47	0.00309598	0	0	1
Biological process	hormone secretion	41	0.00270074	0	0	1
Biological process	cell aggregation	26	0.00171267	0	0	1
Cellular component	cell part	12660	0.833937	118	0.791946	0.171
Cellular component	cell	12652	0.83341	118	0.791946	0.177
Cellular component	organelle	9476	0.624201	82	0.550336	0.064
Cellular component	membrane	6866	0.452276	69	0.463087	0.792
Cellular component	organelle part	6164	0.406034	60	0.402685	0.934
Cellular component	membrane part	5342	0.351887	58	0.389262	0.342
Cellular component	macromolecular complex	3745	0.24669	34	0.228188	0.602
Cellular component	extracellular region	1939	0.127725	32	0.214765	0.002*
Cellular component	membrane-enclosed lumen	1413	0.0930769	12	0.0805369	0.6
Cellular component	extracellular region part	1003	0.0660694	17	0.114094	0.019*
Cellular component	cell junction	715	0.0470983	6	0.0402685	0.695
Cellular component	synapse	460	0.030301	5	0.033557	0.818
Cellular component	synapse part	335	0.0220671	3	0.0201342	1
Cellular component	extracellular matrix	329	0.0216718	4	0.0268456	0.568
Cellular component	extracellular matrix part	114	0.00750939	2	0.0134228	0.311
Cellular component	collagen trimer	76	0.00500626	1	0.00671141	0.529
Cellular component	nucleoid	43	0.00283249	1	0.00671141	0.35
Cellular component	virion	14	0.000922205	0	0	1
Cellular component	virion part	6	0.000395231	0	0	1
Molecular function	binding	10469	0.689612	92	0.61745	0.058
Molecular function	catalytic activity	4885	0.321784	43	0.288591	0.388
Molecular function	molecular transducer activity	1429	0.0941308	12	0.0805369	0.572
Molecular function	receptor activity	1300	0.0856334	10	0.0671141	0.421
Molecular function	transporter activity	1042	0.0686384	13	0.0872483	0.144
Molecular function	nucleic acid binding transcription factor activity	903	0.0594822	9	0.0604027	0.962
Molecular function	enzyme regulator activity	784	0.0516435	10	0.0671141	0.396
Molecular function	structural molecule activity	556	0.0366247	8	0.0536913	0.271
Molecular function	protein binding transcription factor activity	483	0.0318161	5	0.033557	0.904
Molecular function	guanyl-nucleotide exchange factor activity	176	0.0115934	0	0	0.186
Molecular function	electron carrier activity	141	0.00928793	1	0.00671141	0.744
Molecular function	channel regulator activity	95	0.00625782	2	0.0134228	0.272
Molecular function	antioxidant activity	61	0.00401818	1	0.00671141	0.606
Molecular function	receptor regulator activity	45	0.00296423	0	0	0.506
Molecular function	translation regulator activity	27	0.00177854	0	0	0.606
Molecular function	chemoattractant activity	20	0.00131744	0	0	0.658
Molecular function	morphogen activity	8	0.000526975	0	0	0.779
Molecular function	metallochaperone activity	5	0.000329359	0	0	0.825
Molecular function	chemorepellent activity	5	0.000329359	0	0	0.825
Molecular function	nutrient reservoir activity	3	0.000197615	0	0	0.864
Molecular function	protein tag	2	0.000131744	0	0	0.889
Note: & the total number of all genes was 15181;
# the total number of genes in saddlebrown module was 149;
* P-value < 0.05
