# Supplementary material for: Weighted gene co-expression network analysis of expression data of monozygotic twins identifies specific modules and hub genes related to BMI
Source: BMC Genomics. 2017 Nov 13;18:872. doi: 10.1186/s12864-017-4257-6 (PMC5683603; doi:10.1186/s12864-017-4257-6)
Supplement: Supplementary file 11 — KEGG categories of genes in saddlebrown module (XLSX 18 kb) [file 12864_2017_4257_MOESM11_ESM.xlsx]

## Sheet: Sheet1
Additional file 11: Table S10. KEGG categories of genes in saddlebrown module
KEGG Category	KEGG pathway ID	Gene number in specified annotation KEGG pathway	Gene number in all annotation KEGG pathways	Proportion of gene number in specified annotation KEGG pathways versus gene number in all annotation KEGG pathways	Gene ID	KO
Cellular Processes		12	54	0.222222
Cell cycle	ko04110	1	54	0.0185185	ENSG00000127564	K06633
Oocyte meiosis	ko04114	2	54	0.037037	ENSG00000127564;ENSG00000178363	K06633+K02183
p53 signaling pathway	ko04115	1	54	0.0185185	ENSG00000177519	K10128
Regulation of actin cytoskeleton	ko04810	6	54	0.111111	ENSG00000077264;ENSG00000101306;ENSG00000105550;ENSG00000106631;ENSG00000115266;ENSG00000145431	K05733+K00907+K04358+K12754+K02085+K05450
Focal adhesion	ko04510	4	54	0.0740741	ENSG00000077264;ENSG00000101306;ENSG00000106631;ENSG00000145431	K05733+K00907+K12754+K05450
Gap junction	ko04540	1	54	0.0185185	ENSG00000145431	K05450
Signaling pathways regulating pluripotency of stem cells	ko04550	2	54	0.037037	ENSG00000115266;ENSG00000128342	K02085+K05419
Tight junction	ko04530	1	54	0.0185185	ENSG00000106631	K12754
Lysosome	ko04142	1	54	0.0185185	ENSG00000129354	K12393
Peroxisome	ko04146	1	54	0.0185185	ENSG00000127226	K13348
Environmental Information Processing		18	54	0.333333
Calcium signaling pathway	ko04020	4	54	0.0740741	ENSG00000101306;ENSG00000137825;ENSG00000178363;ENSG00000211731	K00907+K00911+K02183+K10785
ErbB signaling pathway	ko04012	1	54	0.0185185	ENSG00000077264	K05733
HIF-1 signaling pathway	ko04066	1	54	0.0185185	ENSG00000175766	K03259
Hippo signaling pathway	ko04390	1	54	0.0185185	ENSG00000115266	K02085
Jak-STAT signaling pathway	ko04630	1	54	0.0185185	ENSG00000128342	K05419
MAPK signaling pathway	ko04010	1	54	0.0185185	ENSG00000105550	K04358
NF-kappa B signaling pathway	ko04064	1	54	0.0185185	ENSG00000211731	K10785
PI3K-Akt signaling pathway	ko04151	3	54	0.0555556	ENSG00000105550;ENSG00000145431;ENSG00000175766	K04358+K05450+K03259
Phosphatidylinositol signaling system	ko04070	2	54	0.037037	ENSG00000137825;ENSG00000178363	K00911+K02183
Rap1 signaling pathway	ko04015	4	54	0.0740741	ENSG00000105550;ENSG00000145431;ENSG00000178363;ENSG00000211731	K04358+K05450+K02183+K10785
Ras signaling pathway	ko04014	5	54	0.0925926	ENSG00000077264;ENSG00000105550;ENSG00000145431;ENSG00000178363;ENSG00000211731	K05733+K04358+K05450+K02183+K10785
Sphingolipid signaling pathway	ko04071	1	54	0.0185185	ENSG00000223802	K04710
TNF signaling pathway	ko04668	1	54	0.0185185	ENSG00000128342	K05419
Wnt signaling pathway	ko04310	1	54	0.0185185	ENSG00000115266	K02085
cAMP signaling pathway	ko04024	3	54	0.0555556	ENSG00000129991;ENSG00000178363;ENSG00000221857	K12044+K02183+K13360
cGMP-PKG signaling pathway	ko04022	3	54	0.0555556	ENSG00000101306;ENSG00000135643;ENSG00000178363	K00907+K04941+K02183
mTOR signaling pathway	ko04150	1	54	0.0185185	ENSG00000175766	K03259
Cell adhesion molecules (CAMs)	ko04514	2	54	0.037037	ENSG00000198910;ENSG00000211731	K06550+K10785
Cytokine-cytokine receptor interaction	ko04060	3	54	0.0555556	ENSG00000125657;ENSG00000128342;ENSG00000145431	K05472+K05419+K05450
Neuroactive ligand-receptor interaction	ko04080	2	54	0.037037	ENSG00000101180;ENSG00000116014	K04151+K08374
Protein processing in endoplasmic reticulum	ko04141	1	54	0.0185185	ENSG00000109846	K09542
RNA transport	ko03013	1	54	0.0185185	ENSG00000175766	K03259
Ribosome	ko03010	1	54	0.0185185	ENSG00000232055	K02893
Ribosome biogenesis in eukaryotes	ko03008	1	54	0.0185185	ENSG00000231400	K14569
Human Diseases		11	54	0.203704
Choline metabolism in cancer	ko05231	1	54	0.0185185	ENSG00000145431	K05450
MicroRNAs in cancer	ko05206	1	54	0.0185185	ENSG00000115266	K02085
Pathways in cancer	ko05200	3	54	0.0555556	ENSG00000105550;ENSG00000115266;ENSG00000142515	K04358+K02085+K01351
Transcriptional misregulation in cancer	ko05202	2	54	0.037037	ENSG00000126752;ENSG00000211731	K15624+K10785
Basal cell carcinoma	ko05217	1	54	0.0185185	ENSG00000115266	K02085
Colorectal cancer	ko05210	1	54	0.0185185	ENSG00000115266	K02085
Endometrial cancer	ko05213	1	54	0.0185185	ENSG00000115266	K02085
Glioma	ko05214	1	54	0.0185185	ENSG00000178363	K02183
Melanoma	ko05218	2	54	0.037037	ENSG00000105550;ENSG00000145431	K04358+K05450
Prostate cancer	ko05215	2	54	0.037037	ENSG00000142515;ENSG00000145431	K01351+K05450
Renal cell carcinoma	ko05211	1	54	0.0185185	ENSG00000077264	K05733
Dilated cardiomyopathy	ko05414	1	54	0.0185185	ENSG00000129991	K12044
Hypertrophic cardiomyopathy (HCM)	ko05410	1	54	0.0185185	ENSG00000129991	K12044
Viral myocarditis	ko05416	1	54	0.0185185	ENSG00000211731	K10785
Type I diabetes mellitus	ko04940	1	54	0.0185185	ENSG00000211731	K10785
Allograft rejection	ko05330	1	54	0.0185185	ENSG00000211731	K10785
Asthma	ko05310	1	54	0.0185185	ENSG00000211731	K10785
Autoimmune thyroid disease	ko05320	1	54	0.0185185	ENSG00000211731	K10785
Graft-versus-host disease	ko05332	1	54	0.0185185	ENSG00000211731	K10785
Inflammatory bowel disease (IBD)	ko05321	1	54	0.0185185	ENSG00000211731	K10785
Rheumatoid arthritis	ko05323	1	54	0.0185185	ENSG00000211731	K10785
Systemic lupus erythematosus	ko05322	1	54	0.0185185	ENSG00000211731	K10785
Bacterial invasion of epithelial cells	ko05100	1	54	0.0185185	ENSG00000100167	K16938
Pertussis	ko05133	1	54	0.0185185	ENSG00000178363	K02183
Staphylococcus aureus infection	ko05150	1	54	0.0185185	ENSG00000211731	K10785
Tuberculosis	ko05152	1	54	0.0185185	ENSG00000178363	K02183
Chagas disease (American trypanosomiasis)	ko05142	1	54	0.0185185	ENSG00000211731	K10785
Malaria	ko05144	1	54	0.0185185	ENSG00000211731	K10785
HTLV-I infection	ko05166	2	54	0.037037	ENSG00000115266;ENSG00000211731	K02085+K10785
Measles	ko05162	2	54	0.037037	ENSG00000123570;ENSG00000211731	K07900+K10785
Alzheimer's disease	ko05010	1	54	0.0185185	ENSG00000178363	K02183
Alcoholism	ko05034	1	54	0.0185185	ENSG00000178363	K02183
Amphetamine addiction	ko05031	1	54	0.0185185	ENSG00000178363	K02183
Metabolism		13	54	0.240741
Arginine and proline metabolism	ko00330	2	54	0.037037	ENSG00000104879;ENSG00000130005	K00933+K00542
Glycine, serine and threonine metabolism	ko00260	1	54	0.0185185	ENSG00000130005	K00542
Histidine metabolism	ko00340	1	54	0.0185185	ENSG00000160282	K13990
Citrate cycle (TCA cycle)	ko00020	1	54	0.0185185	ENSG00000173599	K01958
Inositol phosphate metabolism	ko00562	1	54	0.0185185	ENSG00000137825	K00911
Pyruvate metabolism	ko00620	1	54	0.0185185	ENSG00000173599	K01958
Oxidative phosphorylation	ko00190	1	54	0.0185185	ENSG00000186009	K01543
Biosynthesis of amino acids	ko01230	1	54	0.0185185	ENSG00000173599	K01958
Carbon metabolism	ko01200	1	54	0.0185185	ENSG00000173599	K01958
Glycosphingolipid biosynthesis - lacto and neolacto series	ko00601	2	54	0.037037	ENSG00000162630;ENSG00000171124	K07820+K00716
Mucin type O-Glycan biosynthesis	ko00512	1	54	0.0185185	ENSG00000144278	K00710
Other glycan degradation	ko00511	1	54	0.0185185	ENSG00000204099	K12357
Arachidonic acid metabolism	ko00590	1	54	0.0185185	ENSG00000148344	K15729
Sphingolipid metabolism	ko00600	2	54	0.037037	ENSG00000204099;ENSG00000223802	K12357+K04710
Nicotinate and nicotinamide metabolism	ko00760	1	54	0.0185185	ENSG00000077009	K10524
One carbon pool by folate	ko00670	1	54	0.0185185	ENSG00000160282	K13990
Organismal Systems		21	54	0.388889
Adrenergic signaling in cardiomyocytes	ko04261	3	54	0.0555556	ENSG00000129991;ENSG00000135447;ENSG00000178363	K12044+K08050+K02183
Cardiac muscle contraction	ko04260	1	54	0.0185185	ENSG00000129991	K12044
Vascular smooth muscle contraction	ko04270	3	54	0.0555556	ENSG00000101306;ENSG00000135643;ENSG00000178363	K00907+K04941+K02183
Axon guidance	ko04360	3	54	0.0555556	ENSG00000074527;ENSG00000077264;ENSG00000198910	K06845+K05733+K06550
Gastric acid secretion	ko04971	3	54	0.0555556	ENSG00000101306;ENSG00000178363;ENSG00000186009	K00907+K02183+K01543
Mineral absorption	ko04978	2	54	0.037037	ENSG00000147804;ENSG00000174358	K14710+K05334
Protein digestion and absorption	ko04974	1	54	0.0185185	ENSG00000174358	K05334
Salivary secretion	ko04970	1	54	0.0185185	ENSG00000178363	K02183
Vitamin digestion and absorption	ko04977	1	54	0.0185185	ENSG00000114113	K14622
Estrogen signaling pathway	ko04915	1	54	0.0185185	ENSG00000178363	K02183
GnRH signaling pathway	ko04912	1	54	0.0185185	ENSG00000178363	K02183
Insulin secretion	ko04911	2	54	0.037037	ENSG00000105642;ENSG00000135643	K04942+K04941
Insulin signaling pathway	ko04910	2	54	0.037037	ENSG00000175766;ENSG00000178363	K03259+K02183
Melanogenesis	ko04916	1	54	0.0185185	ENSG00000178363	K02183
Oxytocin signaling pathway	ko04921	3	54	0.0555556	ENSG00000101306;ENSG00000168135;ENSG00000178363	K00907+K04998+K02183
PPAR signaling pathway	ko03320	1	54	0.0185185	ENSG00000167772	K08767
Progesterone-mediated oocyte maturation	ko04914	1	54	0.0185185	ENSG00000127564	K06633
Circadian entrainment	ko04713	1	54	0.0185185	ENSG00000178363	K02183
Collecting duct acid secretion	ko04966	1	54	0.0185185	ENSG00000186009	K01543
Vasopressin-regulated water reabsorption	ko04962	1	54	0.0185185	ENSG00000242173	K12462
Antigen processing and presentation	ko04612	1	54	0.0185185	ENSG00000211731	K10785
Intestinal immune network for IgA production	ko04672	1	54	0.0185185	ENSG00000211731	K10785
Leukocyte transendothelial migration	ko04670	1	54	0.0185185	ENSG00000106631	K12754
Platelet activation	ko04611	1	54	0.0185185	ENSG00000101306	K00907
T cell receptor signaling pathway	ko04660	2	54	0.037037	ENSG00000077264;ENSG00000211731	K05733+K10785
Cholinergic synapse	ko04725	1	54	0.0185185	ENSG00000168135	K04998
Dopaminergic synapse	ko04728	1	54	0.0185185	ENSG00000178363	K02183
Long-term potentiation	ko04720	2	54	0.037037	ENSG00000135447;ENSG00000178363	K08050+K02183
Neurotrophin signaling pathway	ko04722	2	54	0.037037	ENSG00000178363;ENSG00000242173	K02183+K12462
Inflammatory mediator regulation of TRP channels	ko04750	1	54	0.0185185	ENSG00000178363	K02183
Olfactory transduction	ko04740	5	54	0.0925926	ENSG00000141194;ENSG00000174914;ENSG00000178363;ENSG00000197125;ENSG00000221813	K04257+K04257+K02183+K04257+K04257
Phototransduction	ko04744	1	54	0.0185185	ENSG00000178363	K02183
