# Supplementary material for: Weighted gene co-expression network analysis of expression data of monozygotic twins identifies specific modules and hub genes related to BMI
Source: BMC Genomics. 2017 Nov 13;18:872. doi: 10.1186/s12864-017-4257-6 (PMC5683603; doi:10.1186/s12864-017-4257-6)
Supplement: Supplementary file 12 — COG function classification in saddlebrown module (XLSX 15 kb) [file 12864_2017_4257_MOESM12_ESM.xlsx]

## Sheet: saddlebrown.Cog_class
Additional file 12: Table S11. COG function classification in saddlebrown module
Gene ID	Portein name in COG	E_value	Identity	Score	Organism	COG ID	COG class defination	Function code	Functional categories	Function class defination
ENSG00000173599	SPBC17G9.11c	0	622/1186(52.45)	1150	Spo	COG1038	Pyruvate carboxylase	[C]	METABOLISM	Energy production and conversion
ENSG00000100167	SPAC821.06	4e-105	144/293(49.15)	317	Spo	COG5019	Septin family protein	[DZ]	--	--
ENSG00000015413	SPAC3A11.10c	2e-87	154/359(42.90)	277	Spo	COG2355	Zn-dependent dipeptidase, microsomal dipeptidase homolog	[E]	METABOLISM	Amino acid transport and metabolism
ENSG00000160282	SPy2083	5e-81	121/292(41.44)	261	Spy	COG3643	Glutamate formiminotransferase	[E]	METABOLISM	Amino acid transport and metabolism
ENSG00000151640	SMc01821	3e-139	220/458(48.03)	418	Sme	COG0044	Dihydroorotase and related cyclic amidohydrolases	[F]	METABOLISM	Nucleotide transport and metabolism
ENSG00000077009	SPBP22H7.06	2e-18	53/197(26.90)	83.2	Spo	COG0572	Uridine kinase	[F]	METABOLISM	Nucleotide transport and metabolism
ENSG00000143595	PA3581	4e-51	102/251(40.64)	174	Pae	COG0580	Glycerol uptake facilitator and related permeases (Major Intrinsic Protein Family)	[G]	METABOLISM	Carbohydrate transport and metabolism
ENSG00000183018	CC2486	9e-15	95/399(23.81)	79	Ccr	COG0477	Permeases of the major facilitator superfamily	[GEPR]	--	--
ENSG00000175766	SPBC1709.18	3e-37	72/185(38.92)	135	Spo	COG5053	Translation initiation factor 4E (eIF-4E)	[J]	INFORMATION STORAGE AND PROCESSING	Translation, ribosomal structure and biogenesis
ENSG00000231400	SPBC31E1.06	5e-40	58/100(58.00)	144	Spo	COG5192	GTP-binding protein required for 40S ribosome biogenesis	[J]	INFORMATION STORAGE AND PROCESSING	Translation, ribosomal structure and biogenesis
ENSG00000232055	YOL127w	5e-33	63/114(55.26)	118	Sce	COG0089	Ribosomal protein L23	[J]	INFORMATION STORAGE AND PROCESSING	Translation, ribosomal structure and biogenesis
ENSG00000129654	ECU11g1330	4e-27	49/89(55.06)	111	Ecu	COG5025	Transcription factor of the Forkhead/HNF3 family	[K]	INFORMATION STORAGE AND PROCESSING	Transcription
ENSG00000179772	ECU11g1330	1e-23	46/80(57.50)	100	Ecu	COG5025	Transcription factor of the Forkhead/HNF3 family	[K]	INFORMATION STORAGE AND PROCESSING	Transcription
ENSG00000225547	SPAC23C4.14	5e-30	59/141(41.84)	117	Spo	COG0438	Glycosyltransferase	[M]	CELLULAR PROCESSES AND SIGNALING	Cell wall/membrane/envelope biogenesis
ENSG00000142515	mlr3307	5e-22	87/302(28.81)	95.5	Mlo	COG5640	Secreted trypsin-like serine protease	[O]	CELLULAR PROCESSES AND SIGNALING	Posttranslational modification, protein turnover, chaperones
ENSG00000198161	SPBC28F2.03	2e-66	98/156(62.82)	205	Spo	COG0652	Peptidyl-prolyl cis-trans isomerase (rotamase) - cyclophilin family	[O]	CELLULAR PROCESSES AND SIGNALING	Posttranslational modification, protein turnover, chaperones
ENSG00000236334	SPBC28F2.03	3e-66	98/156(62.82)	204	Spo	COG0652	Peptidyl-prolyl cis-trans isomerase (rotamase) - cyclophilin family	[O]	CELLULAR PROCESSES AND SIGNALING	Posttranslational modification, protein turnover, chaperones
ENSG00000147804	RSc2227	1e-17	50/121(41.32)	85.9	Rso	COG0428	Predicted divalent heavy-metal cations transporter	[P]	METABOLISM	Inorganic ion transport and metabolism
ENSG00000198251	Cj1411c	2e-15	51/185(27.57)	76.6	Cje	COG2124	Cytochrome P450	[Q]	METABOLISM	Secondary metabolites biosynthesis, transport and catabolism
ENSG00000123570	YML001w	9e-59	91/175(52.00)	188	Sce	COG1100	GTPase SAR1 and related small G proteins	[R]	POORLY CHARACTERIZED	General function prediction only
ENSG00000134020	YLR179c	3e-08	31/72(43.06)	53.9	Sce	COG1881	Phospholipid-binding protein	[R]	POORLY CHARACTERIZED	General function prediction only
ENSG00000157999	alr7243_1	5e-17	62/186(33.33)	84.3	Nos	COG0666	FOG: Ankyrin repeat	[R]	POORLY CHARACTERIZED	General function prediction only
ENSG00000167964	SPAC9E9.07c	1e-56	89/176(50.57)	184	Spo	COG1100	GTPase SAR1 and related small G proteins	[R]	POORLY CHARACTERIZED	General function prediction only
ENSG00000174358	VC2012	4e-37	132/544(24.26)	147	Vch	COG0733	Na+dependent transporters of the SNF family	[R]	POORLY CHARACTERIZED	General function prediction only
ENSG00000175322	YJL056c	5e-25	58/150(38.67)	112		COG5048	FOG: Zn-finger	[R]	POORLY CHARACTERIZED	General function prediction only
ENSG00000198039	YJL056c	2e-27	70/170(41.18)	119		COG5048	FOG: Zn-finger	[R]	POORLY CHARACTERIZED	General function prediction only
ENSG00000230778	PA3287	6e-08	37/110(33.64)	53.9	Pae	COG0666	FOG: Ankyrin repeat	[R]	POORLY CHARACTERIZED	General function prediction only
ENSG00000127564	SPCC18B5.03	7e-44	103/272(37.87)	169	Spo	COG0515	Serine/threonine protein kinase	[RTKL]	--	--
ENSG00000160469	SPCC74.03c	9e-84	127/258(49.22)	283	Spo	COG0515	Serine/threonine protein kinase	[RTKL]	--	--
ENSG00000181085	YGR040w	8e-80	142/301(47.18)	259	Sce	COG0515	Serine/threonine protein kinase	[RTKL]	--	--
ENSG00000182490	SPBC4F6.06	1e-38	73/175(41.71)	150	Spo	COG0515	Serine/threonine protein kinase	[RTKL]	--	--
ENSG00000077264	SPBC1604.14c	2e-129	189/317(59.62)	399	Spo	COG0515	Serine/threonine protein kinase	[RTKL]	--	--
ENSG00000101306	SPACUNK12.02c	6e-39	94/301(31.23)	149	Spo	COG0515	Serine/threonine protein kinase	[RTKL]	--	--
ENSG00000132003	all4744	1e-07	37/111(33.33)	58.2	Nos	COG4715	Uncharacterized conserved protein	[S]	POORLY CHARACTERIZED	Function unknown
ENSG00000141294	YKL193c	6e-06	25/62(40.32)	49.3	Sce	COG4886	Leucine-rich repeat (LRR) protein	[S]	POORLY CHARACTERIZED	Function unknown
ENSG00000099769	SPy1798	3e-19	96/333(28.83)	95.1	Spy	COG4886	Leucine-rich repeat (LRR) protein	[S]	POORLY CHARACTERIZED	Function unknown
ENSG00000178363	SPAC3A12.14	2e-73	105/146(71.92)	222	Spo	COG5126	Ca2+binding protein (EF-Hand superfamily)	[TZDR]	--	--
ENSG00000106631	SPAC3A12.14	4e-17	46/138(33.33)	77.8	Spo	COG5126	Ca2+binding protein (EF-Hand superfamily)	[TZDR]	--	--
